# Supplementary material for: Macroclimatic Convergence and Habitat Specialisation Shape the Mediterranean Seed Germination Syndrome
Source: Ecol Evol. 2024 Nov 7;14(11):e70527. doi: 10.1002/ece3.70527 (PMC11542993; doi:10.1002/ece3.70527)
Supplement: Supplementary file 2 — Data S1. [file ECE3-14-e70527-s002.csv]

id_test	ID	animal	Family	clade	doi	contributor_name	collection_date	country	seedlot	substrate	p1	p2b	Coastal	Forest	Grassland	Manmade	Wetlands	Schrubland	Habitat_level.3	Tmean	Alternating	Light	cold_str	warm_str	Scarification	Fire	Germinated	Germinable	Germination	mass
20	Acer opalus	Acer_opalus	Sapindaceae	Rosids	Gleiser, G., et al. (2004). "Seed dormancy in relation to seed storage behaviour in Acer." Botanical Journal of the Linnean Society 145(2): 203-208.	Fern�ndez-Pascual, Eduardo	2001	ES	Acer opalus Wild 2001 El Boixar, eastern Spain NA Spain 40.6833333333333 0.116666666666667 NA NA	other	0	1	0	1	0	0	0	0	Alnus cordata forest, Mediterranean montane Pinus sylvestris-Pinus nigra forest, Mediterranean mountain Abies forest, Southern European mountain Betula and Populus tremula forest on mineral soils, Taxus baccata forest, Temperate and submediterranean montane Pinus sylvestris-Pinus nigra forest	20	0	1	0	0	0	0	0	200	0	78.9412
21	Acer opalus	Acer_opalus	Sapindaceae	Rosids	Gleiser, G., et al. (2004). "Seed dormancy in relation to seed storage behaviour in Acer." Botanical Journal of the Linnean Society 145(2): 203-208.	Fern�ndez-Pascual, Eduardo	2001	ES	Acer opalus Wild 2001 El Boixar, eastern Spain NA Spain 40.6833333333333 0.116666666666667 NA NA	other	0	1	0	1	0	0	0	0	Alnus cordata forest, Mediterranean montane Pinus sylvestris-Pinus nigra forest, Mediterranean mountain Abies forest, Southern European mountain Betula and Populus tremula forest on mineral soils, Taxus baccata forest, Temperate and submediterranean montane Pinus sylvestris-Pinus nigra forest	20	0	1	1	0	0	0	98	200	0.49	78.9412
23	Acer pseudoplatanus	Acer_pseudoplatanus	Sapindaceae	Rosids	Daws, M. I., et al. (2006). "Variable desiccation tolerance in Acer pseudoplatanus seeds in relation to developmental conditions: a case of phenotypic recalcitrance?" Functional Plant Biology 33(1): 59-66.	Fern�ndez-Pascual, Eduardo	2003	NO	Acer pseudoplatanus Wild 2003 Bergen, Norway NA Norway 60.2 5.31666666666667 NA NA	other	0	1	1	1	0	0	0	1	Alnus glutinosa-Alnus incana forest on riparian and mineral soils, Atlantic and Baltic broad-leaved coastal dune forest, Broadleaved deciduous plantation of non site-native trees, Carpinus and Quercus mesic deciduous forest, Coniferous plantation of non site-native trees, Corylus avellana scrub, Fagus forest on acid soils, Fagus forest on non-acid soils, Mediterranean mountain Abies forest, Ravin…	25	0	1	0	0	0	0	2	60	0.033333333	79.61135315
24	Acer pseudoplatanus	Acer_pseudoplatanus	Sapindaceae	Rosids	Daws, M. I., et al. (2006). "Variable desiccation tolerance in Acer pseudoplatanus seeds in relation to developmental conditions: a case of phenotypic recalcitrance?" Functional Plant Biology 33(1): 59-66.	Fern�ndez-Pascual, Eduardo	2003	GB	Acer pseudoplatanus Wild 2003 Ardingly, England NA UK 51.05 -0.1 NA NA	other	0	1	1	1	0	0	0	1	Alnus glutinosa-Alnus incana forest on riparian and mineral soils, Atlantic and Baltic broad-leaved coastal dune forest, Broadleaved deciduous plantation of non site-native trees, Carpinus and Quercus mesic deciduous forest, Coniferous plantation of non site-native trees, Corylus avellana scrub, Fagus forest on acid soils, Fagus forest on non-acid soils, Mediterranean mountain Abies forest, Ravin…	5	0	1	0	0	0	0	43	60	0.716666667	79.61135315
25	Acer pseudoplatanus	Acer_pseudoplatanus	Sapindaceae	Rosids	Daws, M. I., et al. (2006). "Variable desiccation tolerance in Acer pseudoplatanus seeds in relation to developmental conditions: a case of phenotypic recalcitrance?" Functional Plant Biology 33(1): 59-66.	Fern�ndez-Pascual, Eduardo	2003	PL	Acer pseudoplatanus Wild 2003 Poznan, Poland NA Poland 52.4166666666667 16.8833333333333 NA NA	other	0	1	1	1	0	0	0	1	Alnus glutinosa-Alnus incana forest on riparian and mineral soils, Atlantic and Baltic broad-leaved coastal dune forest, Broadleaved deciduous plantation of non site-native trees, Carpinus and Quercus mesic deciduous forest, Coniferous plantation of non site-native trees, Corylus avellana scrub, Fagus forest on acid soils, Fagus forest on non-acid soils, Mediterranean mountain Abies forest, Ravin…	25	0	1	0	0	0	0	2	60	0.033333333	79.61135315
26	Acer pseudoplatanus	Acer_pseudoplatanus	Sapindaceae	Rosids	Daws, M. I., et al. (2006). "Variable desiccation tolerance in Acer pseudoplatanus seeds in relation to developmental conditions: a case of phenotypic recalcitrance?" Functional Plant Biology 33(1): 59-66.	Fern�ndez-Pascual, Eduardo	2003	IT	Acer pseudoplatanus Wild 2003 Mt Lessini, Italy NA Italy 45.6833333333333 11.2166666666667 NA NA	other	0	1	1	1	0	0	0	1	Alnus glutinosa-Alnus incana forest on riparian and mineral soils, Atlantic and Baltic broad-leaved coastal dune forest, Broadleaved deciduous plantation of non site-native trees, Carpinus and Quercus mesic deciduous forest, Coniferous plantation of non site-native trees, Corylus avellana scrub, Fagus forest on acid soils, Fagus forest on non-acid soils, Mediterranean mountain Abies forest, Ravin…	15	0	1	0	0	0	0	16	60	0.266666667	79.61135315
27	Acer pseudoplatanus	Acer_pseudoplatanus	Sapindaceae	Rosids	Daws, M. I., et al. (2006). "Variable desiccation tolerance in Acer pseudoplatanus seeds in relation to developmental conditions: a case of phenotypic recalcitrance?" Functional Plant Biology 33(1): 59-66.	Fern�ndez-Pascual, Eduardo	2003	NO	Acer pseudoplatanus Wild 2003 Bergen, Norway NA Norway 60.2 5.31666666666667 NA NA	other	0	1	1	1	0	0	0	1	Alnus glutinosa-Alnus incana forest on riparian and mineral soils, Atlantic and Baltic broad-leaved coastal dune forest, Broadleaved deciduous plantation of non site-native trees, Carpinus and Quercus mesic deciduous forest, Coniferous plantation of non site-native trees, Corylus avellana scrub, Fagus forest on acid soils, Fagus forest on non-acid soils, Mediterranean mountain Abies forest, Ravin…	5	0	1	0	0	0	0	60	60	1	79.61135315
28	Acer pseudoplatanus	Acer_pseudoplatanus	Sapindaceae	Rosids	Daws, M. I., et al. (2006). "Variable desiccation tolerance in Acer pseudoplatanus seeds in relation to developmental conditions: a case of phenotypic recalcitrance?" Functional Plant Biology 33(1): 59-66.	Fern�ndez-Pascual, Eduardo	2003	FR	Acer pseudoplatanus Wild 2003 Angers, France NA France 47.15 -0.533333333333333 NA NA	other	0	1	1	1	0	0	0	1	Alnus glutinosa-Alnus incana forest on riparian and mineral soils, Atlantic and Baltic broad-leaved coastal dune forest, Broadleaved deciduous plantation of non site-native trees, Carpinus and Quercus mesic deciduous forest, Coniferous plantation of non site-native trees, Corylus avellana scrub, Fagus forest on acid soils, Fagus forest on non-acid soils, Mediterranean mountain Abies forest, Ravin…	10	0	1	0	0	0	0	30	60	0.5	79.61135315
29	Acer pseudoplatanus	Acer_pseudoplatanus	Sapindaceae	Rosids	Daws, M. I., et al. (2006). "Variable desiccation tolerance in Acer pseudoplatanus seeds in relation to developmental conditions: a case of phenotypic recalcitrance?" Functional Plant Biology 33(1): 59-66.	Fern�ndez-Pascual, Eduardo	2003	FR	Acer pseudoplatanus Wild 2003 Angers, France NA France 47.15 -0.533333333333333 NA NA	other	0	1	1	1	0	0	0	1	Alnus glutinosa-Alnus incana forest on riparian and mineral soils, Atlantic and Baltic broad-leaved coastal dune forest, Broadleaved deciduous plantation of non site-native trees, Carpinus and Quercus mesic deciduous forest, Coniferous plantation of non site-native trees, Corylus avellana scrub, Fagus forest on acid soils, Fagus forest on non-acid soils, Mediterranean mountain Abies forest, Ravin…	30	0	1	0	0	0	0	21	60	0.35	79.61135315
30	Acer pseudoplatanus	Acer_pseudoplatanus	Sapindaceae	Rosids	Daws, M. I., et al. (2006). "Variable desiccation tolerance in Acer pseudoplatanus seeds in relation to developmental conditions: a case of phenotypic recalcitrance?" Functional Plant Biology 33(1): 59-66.	Fern�ndez-Pascual, Eduardo	2003	FR	Acer pseudoplatanus Wild 2003 Angers, France NA France 47.15 -0.533333333333333 NA NA	other	0	1	1	1	0	0	0	1	Alnus glutinosa-Alnus incana forest on riparian and mineral soils, Atlantic and Baltic broad-leaved coastal dune forest, Broadleaved deciduous plantation of non site-native trees, Carpinus and Quercus mesic deciduous forest, Coniferous plantation of non site-native trees, Corylus avellana scrub, Fagus forest on acid soils, Fagus forest on non-acid soils, Mediterranean mountain Abies forest, Ravin…	15	0	1	0	0	0	0	18	60	0.3	79.61135315
31	Acer pseudoplatanus	Acer_pseudoplatanus	Sapindaceae	Rosids	Daws, M. I., et al. (2006). "Variable desiccation tolerance in Acer pseudoplatanus seeds in relation to developmental conditions: a case of phenotypic recalcitrance?" Functional Plant Biology 33(1): 59-66.	Fern�ndez-Pascual, Eduardo	2003	GB	Acer pseudoplatanus Wild 2003 Ardingly, England NA UK 51.05 -0.1 NA NA	other	0	1	1	1	0	0	0	1	Alnus glutinosa-Alnus incana forest on riparian and mineral soils, Atlantic and Baltic broad-leaved coastal dune forest, Broadleaved deciduous plantation of non site-native trees, Carpinus and Quercus mesic deciduous forest, Coniferous plantation of non site-native trees, Corylus avellana scrub, Fagus forest on acid soils, Fagus forest on non-acid soils, Mediterranean mountain Abies forest, Ravin…	10	0	1	0	0	0	0	16	60	0.266666667	79.61135315
32	Acer pseudoplatanus	Acer_pseudoplatanus	Sapindaceae	Rosids	Daws, M. I., et al. (2006). "Variable desiccation tolerance in Acer pseudoplatanus seeds in relation to developmental conditions: a case of phenotypic recalcitrance?" Functional Plant Biology 33(1): 59-66.	Fern�ndez-Pascual, Eduardo	2003	NO	Acer pseudoplatanus Wild 2003 Bergen, Norway NA Norway 60.2 5.31666666666667 NA NA	other	0	1	1	1	0	0	0	1	Alnus glutinosa-Alnus incana forest on riparian and mineral soils, Atlantic and Baltic broad-leaved coastal dune forest, Broadleaved deciduous plantation of non site-native trees, Carpinus and Quercus mesic deciduous forest, Coniferous plantation of non site-native trees, Corylus avellana scrub, Fagus forest on acid soils, Fagus forest on non-acid soils, Mediterranean mountain Abies forest, Ravin…	35	0	1	0	0	0	0	0	60	0	79.61135315
33	Acer pseudoplatanus	Acer_pseudoplatanus	Sapindaceae	Rosids	Daws, M. I., et al. (2006). "Variable desiccation tolerance in Acer pseudoplatanus seeds in relation to developmental conditions: a case of phenotypic recalcitrance?" Functional Plant Biology 33(1): 59-66.	Fern�ndez-Pascual, Eduardo	2003	GB	Acer pseudoplatanus Wild 2003 Ardingly, England NA UK 51.05 -0.1 NA NA	other	0	1	1	1	0	0	0	1	Alnus glutinosa-Alnus incana forest on riparian and mineral soils, Atlantic and Baltic broad-leaved coastal dune forest, Broadleaved deciduous plantation of non site-native trees, Carpinus and Quercus mesic deciduous forest, Coniferous plantation of non site-native trees, Corylus avellana scrub, Fagus forest on acid soils, Fagus forest on non-acid soils, Mediterranean mountain Abies forest, Ravin…	25	0	1	0	0	0	0	2	60	0.033333333	79.61135315
34	Acer pseudoplatanus	Acer_pseudoplatanus	Sapindaceae	Rosids	Daws, M. I. and H. W. Pritchard (2008). "The development and limits of freezing tolerance in Acer pseudoplatanus fruits across Europe is dependent on provenance." Cryoletters 29(3): 189-198.	Fern�ndez-Pascual, Eduardo	2003	GB	Acer pseudoplatanus Wild 2003 United Kingdom NA UK 51.05 -0.1 NA NA	other	0	1	1	1	0	0	0	1	Alnus glutinosa-Alnus incana forest on riparian and mineral soils, Atlantic and Baltic broad-leaved coastal dune forest, Broadleaved deciduous plantation of non site-native trees, Carpinus and Quercus mesic deciduous forest, Coniferous plantation of non site-native trees, Corylus avellana scrub, Fagus forest on acid soils, Fagus forest on non-acid soils, Mediterranean mountain Abies forest, Ravin…	5	0	1	0	0	0	0	60	60	1	79.61135315
35	Acer pseudoplatanus	Acer_pseudoplatanus	Sapindaceae	Rosids	Daws, M. I., et al. (2006). "Variable desiccation tolerance in Acer pseudoplatanus seeds in relation to developmental conditions: a case of phenotypic recalcitrance?" Functional Plant Biology 33(1): 59-66.	Fern�ndez-Pascual, Eduardo	2003	GB	Acer pseudoplatanus Wild 2003 Aberdeen, Scotland NA UK 57.1666666666667 -2.06666666666667 NA NA	other	0	1	1	1	0	0	0	1	Alnus glutinosa-Alnus incana forest on riparian and mineral soils, Atlantic and Baltic broad-leaved coastal dune forest, Broadleaved deciduous plantation of non site-native trees, Carpinus and Quercus mesic deciduous forest, Coniferous plantation of non site-native trees, Corylus avellana scrub, Fagus forest on acid soils, Fagus forest on non-acid soils, Mediterranean mountain Abies forest, Ravin…	25	0	1	0	0	0	0	1	60	0.016666667	79.61135315
36	Acer pseudoplatanus	Acer_pseudoplatanus	Sapindaceae	Rosids	Daws, M. I. and H. W. Pritchard (2008). "The development and limits of freezing tolerance in Acer pseudoplatanus fruits across Europe is dependent on provenance." Cryoletters 29(3): 189-198.	Fern�ndez-Pascual, Eduardo	2003	IT	Acer pseudoplatanus Wild 2003 Italy NA Italy 45.6833333333333 11.2166666666667 NA NA	other	0	1	1	1	0	0	0	1	Alnus glutinosa-Alnus incana forest on riparian and mineral soils, Atlantic and Baltic broad-leaved coastal dune forest, Broadleaved deciduous plantation of non site-native trees, Carpinus and Quercus mesic deciduous forest, Coniferous plantation of non site-native trees, Corylus avellana scrub, Fagus forest on acid soils, Fagus forest on non-acid soils, Mediterranean mountain Abies forest, Ravin…	5	0	1	0	0	0	0	54	60	0.9	79.61135315
37	Acer pseudoplatanus	Acer_pseudoplatanus	Sapindaceae	Rosids	Daws, M. I., et al. (2006). "Variable desiccation tolerance in Acer pseudoplatanus seeds in relation to developmental conditions: a case of phenotypic recalcitrance?" Functional Plant Biology 33(1): 59-66.	Fern�ndez-Pascual, Eduardo	2003	GR	Acer pseudoplatanus Wild 2003 Thessaly, Greece NA Greece 39.25 21.6666666666667 NA NA	other	0	1	1	1	0	0	0	1	Alnus glutinosa-Alnus incana forest on riparian and mineral soils, Atlantic and Baltic broad-leaved coastal dune forest, Broadleaved deciduous plantation of non site-native trees, Carpinus and Quercus mesic deciduous forest, Coniferous plantation of non site-native trees, Corylus avellana scrub, Fagus forest on acid soils, Fagus forest on non-acid soils, Mediterranean mountain Abies forest, Ravin…	30	0	1	0	0	0	0	7	60	0.116666667	79.61135315
39	Acer pseudoplatanus	Acer_pseudoplatanus	Sapindaceae	Rosids	Daws, M. I., et al. (2006). "Variable desiccation tolerance in Acer pseudoplatanus seeds in relation to developmental conditions: a case of phenotypic recalcitrance?" Functional Plant Biology 33(1): 59-66.	Fern�ndez-Pascual, Eduardo	2003	NO	Acer pseudoplatanus Wild 2003 Bergen, Norway NA Norway 60.2 5.31666666666667 NA NA	other	0	1	1	1	0	0	0	1	Alnus glutinosa-Alnus incana forest on riparian and mineral soils, Atlantic and Baltic broad-leaved coastal dune forest, Broadleaved deciduous plantation of non site-native trees, Carpinus and Quercus mesic deciduous forest, Coniferous plantation of non site-native trees, Corylus avellana scrub, Fagus forest on acid soils, Fagus forest on non-acid soils, Mediterranean mountain Abies forest, Ravin…	20	0	1	0	0	0	0	2	60	0.033333333	79.61135315
40	Acer pseudoplatanus	Acer_pseudoplatanus	Sapindaceae	Rosids	Daws, M. I., et al. (2006). "Variable desiccation tolerance in Acer pseudoplatanus seeds in relation to developmental conditions: a case of phenotypic recalcitrance?" Functional Plant Biology 33(1): 59-66.	Fern�ndez-Pascual, Eduardo	2003	GB	Acer pseudoplatanus Wild 2003 Ardingly, England NA UK 51.05 -0.1 NA NA	other	0	1	1	1	0	0	0	1	Alnus glutinosa-Alnus incana forest on riparian and mineral soils, Atlantic and Baltic broad-leaved coastal dune forest, Broadleaved deciduous plantation of non site-native trees, Carpinus and Quercus mesic deciduous forest, Coniferous plantation of non site-native trees, Corylus avellana scrub, Fagus forest on acid soils, Fagus forest on non-acid soils, Mediterranean mountain Abies forest, Ravin…	15	0	1	0	0	0	0	1	60	0.016666667	79.61135315
41	Acer pseudoplatanus	Acer_pseudoplatanus	Sapindaceae	Rosids	Daws, M. I., et al. (2006). "Variable desiccation tolerance in Acer pseudoplatanus seeds in relation to developmental conditions: a case of phenotypic recalcitrance?" Functional Plant Biology 33(1): 59-66.	Fern�ndez-Pascual, Eduardo	2003	PL	Acer pseudoplatanus Wild 2003 Poznan, Poland NA Poland 52.4166666666667 16.8833333333333 NA NA	other	0	1	1	1	0	0	0	1	Alnus glutinosa-Alnus incana forest on riparian and mineral soils, Atlantic and Baltic broad-leaved coastal dune forest, Broadleaved deciduous plantation of non site-native trees, Carpinus and Quercus mesic deciduous forest, Coniferous plantation of non site-native trees, Corylus avellana scrub, Fagus forest on acid soils, Fagus forest on non-acid soils, Mediterranean mountain Abies forest, Ravin…	35	0	1	0	0	0	0	0	60	0	79.61135315
42	Acer pseudoplatanus	Acer_pseudoplatanus	Sapindaceae	Rosids	Daws, M. I., et al. (2006). "Variable desiccation tolerance in Acer pseudoplatanus seeds in relation to developmental conditions: a case of phenotypic recalcitrance?" Functional Plant Biology 33(1): 59-66.	Fern�ndez-Pascual, Eduardo	2003	IT	Acer pseudoplatanus Wild 2003 Mt Lessini, Italy NA Italy 45.6833333333333 11.2166666666667 NA NA	other	0	1	1	1	0	0	0	1	Alnus glutinosa-Alnus incana forest on riparian and mineral soils, Atlantic and Baltic broad-leaved coastal dune forest, Broadleaved deciduous plantation of non site-native trees, Carpinus and Quercus mesic deciduous forest, Coniferous plantation of non site-native trees, Corylus avellana scrub, Fagus forest on acid soils, Fagus forest on non-acid soils, Mediterranean mountain Abies forest, Ravin…	35	0	1	0	0	0	0	24	60	0.4	79.61135315
43	Acer pseudoplatanus	Acer_pseudoplatanus	Sapindaceae	Rosids	Daws, M. I., et al. (2006). "Variable desiccation tolerance in Acer pseudoplatanus seeds in relation to developmental conditions: a case of phenotypic recalcitrance?" Functional Plant Biology 33(1): 59-66.	Fern�ndez-Pascual, Eduardo	2003	GB	Acer pseudoplatanus Wild 2003 Aberdeen, Scotland NA UK 57.1666666666667 -2.06666666666667 NA NA	other	0	1	1	1	0	0	0	1	Alnus glutinosa-Alnus incana forest on riparian and mineral soils, Atlantic and Baltic broad-leaved coastal dune forest, Broadleaved deciduous plantation of non site-native trees, Carpinus and Quercus mesic deciduous forest, Coniferous plantation of non site-native trees, Corylus avellana scrub, Fagus forest on acid soils, Fagus forest on non-acid soils, Mediterranean mountain Abies forest, Ravin…	30	0	1	0	0	0	0	1	60	0.016666667	79.61135315
44	Acer pseudoplatanus	Acer_pseudoplatanus	Sapindaceae	Rosids	Daws, M. I., et al. (2006). "Variable desiccation tolerance in Acer pseudoplatanus seeds in relation to developmental conditions: a case of phenotypic recalcitrance?" Functional Plant Biology 33(1): 59-66.	Fern�ndez-Pascual, Eduardo	2003	IT	Acer pseudoplatanus Wild 2003 Mt Lessini, Italy NA Italy 45.6833333333333 11.2166666666667 NA NA	other	0	1	1	1	0	0	0	1	Alnus glutinosa-Alnus incana forest on riparian and mineral soils, Atlantic and Baltic broad-leaved coastal dune forest, Broadleaved deciduous plantation of non site-native trees, Carpinus and Quercus mesic deciduous forest, Coniferous plantation of non site-native trees, Corylus avellana scrub, Fagus forest on acid soils, Fagus forest on non-acid soils, Mediterranean mountain Abies forest, Ravin…	20	0	1	0	0	0	0	12	60	0.2	79.61135315
45	Acer pseudoplatanus	Acer_pseudoplatanus	Sapindaceae	Rosids	Daws, M. I., et al. (2006). "Variable desiccation tolerance in Acer pseudoplatanus seeds in relation to developmental conditions: a case of phenotypic recalcitrance?" Functional Plant Biology 33(1): 59-66.	Fern�ndez-Pascual, Eduardo	2003	GB	Acer pseudoplatanus Wild 2003 Ardingly, England NA UK 51.05 -0.1 NA NA	other	0	1	1	1	0	0	0	1	Alnus glutinosa-Alnus incana forest on riparian and mineral soils, Atlantic and Baltic broad-leaved coastal dune forest, Broadleaved deciduous plantation of non site-native trees, Carpinus and Quercus mesic deciduous forest, Coniferous plantation of non site-native trees, Corylus avellana scrub, Fagus forest on acid soils, Fagus forest on non-acid soils, Mediterranean mountain Abies forest, Ravin…	35	0	1	0	0	0	0	8	60	0.133333333	79.61135315
46	Acer pseudoplatanus	Acer_pseudoplatanus	Sapindaceae	Rosids	Daws, M. I., et al. (2006). "Variable desiccation tolerance in Acer pseudoplatanus seeds in relation to developmental conditions: a case of phenotypic recalcitrance?" Functional Plant Biology 33(1): 59-66.	Fern�ndez-Pascual, Eduardo	2003	GB	Acer pseudoplatanus Wild 2003 Aberdeen, Scotland NA UK 57.1666666666667 -2.06666666666667 NA NA	other	0	1	1	1	0	0	0	1	Alnus glutinosa-Alnus incana forest on riparian and mineral soils, Atlantic and Baltic broad-leaved coastal dune forest, Broadleaved deciduous plantation of non site-native trees, Carpinus and Quercus mesic deciduous forest, Coniferous plantation of non site-native trees, Corylus avellana scrub, Fagus forest on acid soils, Fagus forest on non-acid soils, Mediterranean mountain Abies forest, Ravin…	35	0	1	0	0	0	0	0	60	0	79.61135315
47	Acer pseudoplatanus	Acer_pseudoplatanus	Sapindaceae	Rosids	Daws, M. I., et al. (2006). "Variable desiccation tolerance in Acer pseudoplatanus seeds in relation to developmental conditions: a case of phenotypic recalcitrance?" Functional Plant Biology 33(1): 59-66.	Fern�ndez-Pascual, Eduardo	2003	GB	Acer pseudoplatanus Wild 2003 Aberdeen, Scotland NA UK 57.1666666666667 -2.06666666666667 NA NA	other	0	1	1	1	0	0	0	1	Alnus glutinosa-Alnus incana forest on riparian and mineral soils, Atlantic and Baltic broad-leaved coastal dune forest, Broadleaved deciduous plantation of non site-native trees, Carpinus and Quercus mesic deciduous forest, Coniferous plantation of non site-native trees, Corylus avellana scrub, Fagus forest on acid soils, Fagus forest on non-acid soils, Mediterranean mountain Abies forest, Ravin…	15	0	1	0	0	0	0	2	60	0.033333333	79.61135315
48	Acer pseudoplatanus	Acer_pseudoplatanus	Sapindaceae	Rosids	Daws, M. I., et al. (2006). "Variable desiccation tolerance in Acer pseudoplatanus seeds in relation to developmental conditions: a case of phenotypic recalcitrance?" Functional Plant Biology 33(1): 59-66.	Fern�ndez-Pascual, Eduardo	2003	NO	Acer pseudoplatanus Wild 2003 Bergen, Norway NA Norway 60.2 5.31666666666667 NA NA	other	0	1	1	1	0	0	0	1	Alnus glutinosa-Alnus incana forest on riparian and mineral soils, Atlantic and Baltic broad-leaved coastal dune forest, Broadleaved deciduous plantation of non site-native trees, Carpinus and Quercus mesic deciduous forest, Coniferous plantation of non site-native trees, Corylus avellana scrub, Fagus forest on acid soils, Fagus forest on non-acid soils, Mediterranean mountain Abies forest, Ravin…	10	0	1	0	0	0	0	26	60	0.433333333	79.61135315
49	Acer pseudoplatanus	Acer_pseudoplatanus	Sapindaceae	Rosids	Daws, M. I., et al. (2006). "Variable desiccation tolerance in Acer pseudoplatanus seeds in relation to developmental conditions: a case of phenotypic recalcitrance?" Functional Plant Biology 33(1): 59-66.	Fern�ndez-Pascual, Eduardo	2003	GB	Acer pseudoplatanus Wild 2003 Aberdeen, Scotland NA UK 57.1666666666667 -2.06666666666667 NA NA	other	0	1	1	1	0	0	0	1	Alnus glutinosa-Alnus incana forest on riparian and mineral soils, Atlantic and Baltic broad-leaved coastal dune forest, Broadleaved deciduous plantation of non site-native trees, Carpinus and Quercus mesic deciduous forest, Coniferous plantation of non site-native trees, Corylus avellana scrub, Fagus forest on acid soils, Fagus forest on non-acid soils, Mediterranean mountain Abies forest, Ravin…	10	0	1	0	0	0	0	13	60	0.216666667	79.61135315
50	Acer pseudoplatanus	Acer_pseudoplatanus	Sapindaceae	Rosids	Daws, M. I., et al. (2006). "Variable desiccation tolerance in Acer pseudoplatanus seeds in relation to developmental conditions: a case of phenotypic recalcitrance?" Functional Plant Biology 33(1): 59-66.	Fern�ndez-Pascual, Eduardo	2003	FR	Acer pseudoplatanus Wild 2003 Angers, France NA France 47.15 -0.533333333333333 NA NA	other	0	1	1	1	0	0	0	1	Alnus glutinosa-Alnus incana forest on riparian and mineral soils, Atlantic and Baltic broad-leaved coastal dune forest, Broadleaved deciduous plantation of non site-native trees, Carpinus and Quercus mesic deciduous forest, Coniferous plantation of non site-native trees, Corylus avellana scrub, Fagus forest on acid soils, Fagus forest on non-acid soils, Mediterranean mountain Abies forest, Ravin…	35	0	1	0	0	0	0	24	60	0.4	79.61135315
52	Acer pseudoplatanus	Acer_pseudoplatanus	Sapindaceae	Rosids	Daws, M. I., et al. (2006). "Variable desiccation tolerance in Acer pseudoplatanus seeds in relation to developmental conditions: a case of phenotypic recalcitrance?" Functional Plant Biology 33(1): 59-66.	Fern�ndez-Pascual, Eduardo	2003	IT	Acer pseudoplatanus Wild 2003 Mt Lessini, Italy NA Italy 45.6833333333333 11.2166666666667 NA NA	other	0	1	1	1	0	0	0	1	Alnus glutinosa-Alnus incana forest on riparian and mineral soils, Atlantic and Baltic broad-leaved coastal dune forest, Broadleaved deciduous plantation of non site-native trees, Carpinus and Quercus mesic deciduous forest, Coniferous plantation of non site-native trees, Corylus avellana scrub, Fagus forest on acid soils, Fagus forest on non-acid soils, Mediterranean mountain Abies forest, Ravin…	10	0	1	0	0	0	0	24	60	0.4	79.61135315
53	Acer pseudoplatanus	Acer_pseudoplatanus	Sapindaceae	Rosids	Daws, M. I., et al. (2006). "Variable desiccation tolerance in Acer pseudoplatanus seeds in relation to developmental conditions: a case of phenotypic recalcitrance?" Functional Plant Biology 33(1): 59-66.	Fern�ndez-Pascual, Eduardo	2003	IT	Acer pseudoplatanus Wild 2003 Mt Lessini, Italy NA Italy 45.6833333333333 11.2166666666667 NA NA	other	0	1	1	1	0	0	0	1	Alnus glutinosa-Alnus incana forest on riparian and mineral soils, Atlantic and Baltic broad-leaved coastal dune forest, Broadleaved deciduous plantation of non site-native trees, Carpinus and Quercus mesic deciduous forest, Coniferous plantation of non site-native trees, Corylus avellana scrub, Fagus forest on acid soils, Fagus forest on non-acid soils, Mediterranean mountain Abies forest, Ravin…	30	0	1	0	0	0	0	18	60	0.3	79.61135315
54	Acer pseudoplatanus	Acer_pseudoplatanus	Sapindaceae	Rosids	Daws, M. I., et al. (2006). "Variable desiccation tolerance in Acer pseudoplatanus seeds in relation to developmental conditions: a case of phenotypic recalcitrance?" Functional Plant Biology 33(1): 59-66.	Fern�ndez-Pascual, Eduardo	2003	PL	Acer pseudoplatanus Wild 2003 Poznan, Poland NA Poland 52.4166666666667 16.8833333333333 NA NA	other	0	1	1	1	0	0	0	1	Alnus glutinosa-Alnus incana forest on riparian and mineral soils, Atlantic and Baltic broad-leaved coastal dune forest, Broadleaved deciduous plantation of non site-native trees, Carpinus and Quercus mesic deciduous forest, Coniferous plantation of non site-native trees, Corylus avellana scrub, Fagus forest on acid soils, Fagus forest on non-acid soils, Mediterranean mountain Abies forest, Ravin…	10	0	1	0	0	0	0	24	60	0.4	79.61135315
55	Acer pseudoplatanus	Acer_pseudoplatanus	Sapindaceae	Rosids	Daws, M. I., et al. (2006). "Variable desiccation tolerance in Acer pseudoplatanus seeds in relation to developmental conditions: a case of phenotypic recalcitrance?" Functional Plant Biology 33(1): 59-66.	Fern�ndez-Pascual, Eduardo	2003	FR	Acer pseudoplatanus Wild 2003 Angers, France NA France 47.15 -0.533333333333333 NA NA	other	0	1	1	1	0	0	0	1	Alnus glutinosa-Alnus incana forest on riparian and mineral soils, Atlantic and Baltic broad-leaved coastal dune forest, Broadleaved deciduous plantation of non site-native trees, Carpinus and Quercus mesic deciduous forest, Coniferous plantation of non site-native trees, Corylus avellana scrub, Fagus forest on acid soils, Fagus forest on non-acid soils, Mediterranean mountain Abies forest, Ravin…	25	0	1	0	0	0	0	13	60	0.216666667	79.61135315
56	Acer pseudoplatanus	Acer_pseudoplatanus	Sapindaceae	Rosids	Daws, M. I., et al. (2006). "Variable desiccation tolerance in Acer pseudoplatanus seeds in relation to developmental conditions: a case of phenotypic recalcitrance?" Functional Plant Biology 33(1): 59-66.	Fern�ndez-Pascual, Eduardo	2003	FR	Acer pseudoplatanus Wild 2003 Angers, France NA France 47.15 -0.533333333333333 NA NA	other	0	1	1	1	0	0	0	1	Alnus glutinosa-Alnus incana forest on riparian and mineral soils, Atlantic and Baltic broad-leaved coastal dune forest, Broadleaved deciduous plantation of non site-native trees, Carpinus and Quercus mesic deciduous forest, Coniferous plantation of non site-native trees, Corylus avellana scrub, Fagus forest on acid soils, Fagus forest on non-acid soils, Mediterranean mountain Abies forest, Ravin…	20	0	1	0	0	0	0	11	60	0.183333333	79.61135315
57	Acer pseudoplatanus	Acer_pseudoplatanus	Sapindaceae	Rosids	Daws, M. I., et al. (2006). "Variable desiccation tolerance in Acer pseudoplatanus seeds in relation to developmental conditions: a case of phenotypic recalcitrance?" Functional Plant Biology 33(1): 59-66.	Fern�ndez-Pascual, Eduardo	2003	GB	Acer pseudoplatanus Wild 2003 Aberdeen, Scotland NA UK 57.1666666666667 -2.06666666666667 NA NA	other	0	1	1	1	0	0	0	1	Alnus glutinosa-Alnus incana forest on riparian and mineral soils, Atlantic and Baltic broad-leaved coastal dune forest, Broadleaved deciduous plantation of non site-native trees, Carpinus and Quercus mesic deciduous forest, Coniferous plantation of non site-native trees, Corylus avellana scrub, Fagus forest on acid soils, Fagus forest on non-acid soils, Mediterranean mountain Abies forest, Ravin…	20	0	1	0	0	0	0	2	60	0.033333333	79.61135315
58	Acer pseudoplatanus	Acer_pseudoplatanus	Sapindaceae	Rosids	Daws, M. I., et al. (2006). "Variable desiccation tolerance in Acer pseudoplatanus seeds in relation to developmental conditions: a case of phenotypic recalcitrance?" Functional Plant Biology 33(1): 59-66.	Fern�ndez-Pascual, Eduardo	2003	GR	Acer pseudoplatanus Wild 2003 Thessaly, Greece NA Greece 39.25 21.6666666666667 NA NA	other	0	1	1	1	0	0	0	1	Alnus glutinosa-Alnus incana forest on riparian and mineral soils, Atlantic and Baltic broad-leaved coastal dune forest, Broadleaved deciduous plantation of non site-native trees, Carpinus and Quercus mesic deciduous forest, Coniferous plantation of non site-native trees, Corylus avellana scrub, Fagus forest on acid soils, Fagus forest on non-acid soils, Mediterranean mountain Abies forest, Ravin…	20	0	1	0	0	0	0	2	60	0.033333333	79.61135315
59	Acer pseudoplatanus	Acer_pseudoplatanus	Sapindaceae	Rosids	Daws, M. I., et al. (2006). "Variable desiccation tolerance in Acer pseudoplatanus seeds in relation to developmental conditions: a case of phenotypic recalcitrance?" Functional Plant Biology 33(1): 59-66.	Fern�ndez-Pascual, Eduardo	2003	IT	Acer pseudoplatanus Wild 2003 Mt Lessini, Italy NA Italy 45.6833333333333 11.2166666666667 NA NA	other	0	1	1	1	0	0	0	1	Alnus glutinosa-Alnus incana forest on riparian and mineral soils, Atlantic and Baltic broad-leaved coastal dune forest, Broadleaved deciduous plantation of non site-native trees, Carpinus and Quercus mesic deciduous forest, Coniferous plantation of non site-native trees, Corylus avellana scrub, Fagus forest on acid soils, Fagus forest on non-acid soils, Mediterranean mountain Abies forest, Ravin…	5	0	1	0	0	0	0	48	60	0.8	79.61135315
60	Acer pseudoplatanus	Acer_pseudoplatanus	Sapindaceae	Rosids	Daws, M. I., et al. (2006). "Variable desiccation tolerance in Acer pseudoplatanus seeds in relation to developmental conditions: a case of phenotypic recalcitrance?" Functional Plant Biology 33(1): 59-66.	Fern�ndez-Pascual, Eduardo	2003	GR	Acer pseudoplatanus Wild 2003 Thessaly, Greece NA Greece 39.25 21.6666666666667 NA NA	other	0	1	1	1	0	0	0	1	Alnus glutinosa-Alnus incana forest on riparian and mineral soils, Atlantic and Baltic broad-leaved coastal dune forest, Broadleaved deciduous plantation of non site-native trees, Carpinus and Quercus mesic deciduous forest, Coniferous plantation of non site-native trees, Corylus avellana scrub, Fagus forest on acid soils, Fagus forest on non-acid soils, Mediterranean mountain Abies forest, Ravin…	15	0	1	0	0	0	0	4	60	0.066666667	79.61135315
61	Acer pseudoplatanus	Acer_pseudoplatanus	Sapindaceae	Rosids	Daws, M. I., et al. (2006). "Variable desiccation tolerance in Acer pseudoplatanus seeds in relation to developmental conditions: a case of phenotypic recalcitrance?" Functional Plant Biology 33(1): 59-66.	Fern�ndez-Pascual, Eduardo	2003	NO	Acer pseudoplatanus Wild 2003 Bergen, Norway NA Norway 60.2 5.31666666666667 NA NA	other	0	1	1	1	0	0	0	1	Alnus glutinosa-Alnus incana forest on riparian and mineral soils, Atlantic and Baltic broad-leaved coastal dune forest, Broadleaved deciduous plantation of non site-native trees, Carpinus and Quercus mesic deciduous forest, Coniferous plantation of non site-native trees, Corylus avellana scrub, Fagus forest on acid soils, Fagus forest on non-acid soils, Mediterranean mountain Abies forest, Ravin…	15	0	1	0	0	0	0	3	60	0.05	79.61135315
64	Acer pseudoplatanus	Acer_pseudoplatanus	Sapindaceae	Rosids	Daws, M. I., et al. (2006). "Variable desiccation tolerance in Acer pseudoplatanus seeds in relation to developmental conditions: a case of phenotypic recalcitrance?" Functional Plant Biology 33(1): 59-66.	Fern�ndez-Pascual, Eduardo	2003	PL	Acer pseudoplatanus Wild 2003 Poznan, Poland NA Poland 52.4166666666667 16.8833333333333 NA NA	other	0	1	1	1	0	0	0	1	Alnus glutinosa-Alnus incana forest on riparian and mineral soils, Atlantic and Baltic broad-leaved coastal dune forest, Broadleaved deciduous plantation of non site-native trees, Carpinus and Quercus mesic deciduous forest, Coniferous plantation of non site-native trees, Corylus avellana scrub, Fagus forest on acid soils, Fagus forest on non-acid soils, Mediterranean mountain Abies forest, Ravin…	30	0	1	0	0	0	0	1	60	0.016666667	79.61135315
65	Acer pseudoplatanus	Acer_pseudoplatanus	Sapindaceae	Rosids	Daws, M. I., et al. (2006). "Variable desiccation tolerance in Acer pseudoplatanus seeds in relation to developmental conditions: a case of phenotypic recalcitrance?" Functional Plant Biology 33(1): 59-66.	Fern�ndez-Pascual, Eduardo	2003	IT	Acer pseudoplatanus Wild 2003 Mt Lessini, Italy NA Italy 45.6833333333333 11.2166666666667 NA NA	other	0	1	1	1	0	0	0	1	Alnus glutinosa-Alnus incana forest on riparian and mineral soils, Atlantic and Baltic broad-leaved coastal dune forest, Broadleaved deciduous plantation of non site-native trees, Carpinus and Quercus mesic deciduous forest, Coniferous plantation of non site-native trees, Corylus avellana scrub, Fagus forest on acid soils, Fagus forest on non-acid soils, Mediterranean mountain Abies forest, Ravin…	25	0	1	0	0	0	0	11	60	0.183333333	79.61135315
66	Acer pseudoplatanus	Acer_pseudoplatanus	Sapindaceae	Rosids	Daws, M. I., et al. (2006). "Variable desiccation tolerance in Acer pseudoplatanus seeds in relation to developmental conditions: a case of phenotypic recalcitrance?" Functional Plant Biology 33(1): 59-66.	Fern�ndez-Pascual, Eduardo	2003	PL	Acer pseudoplatanus Wild 2003 Poznan, Poland NA Poland 52.4166666666667 16.8833333333333 NA NA	other	0	1	1	1	0	0	0	1	Alnus glutinosa-Alnus incana forest on riparian and mineral soils, Atlantic and Baltic broad-leaved coastal dune forest, Broadleaved deciduous plantation of non site-native trees, Carpinus and Quercus mesic deciduous forest, Coniferous plantation of non site-native trees, Corylus avellana scrub, Fagus forest on acid soils, Fagus forest on non-acid soils, Mediterranean mountain Abies forest, Ravin…	15	0	1	0	0	0	0	5	60	0.083333333	79.61135315
68	Acer pseudoplatanus	Acer_pseudoplatanus	Sapindaceae	Rosids	Daws, M. I., et al. (2006). "Variable desiccation tolerance in Acer pseudoplatanus seeds in relation to developmental conditions: a case of phenotypic recalcitrance?" Functional Plant Biology 33(1): 59-66.	Fern�ndez-Pascual, Eduardo	2003	GR	Acer pseudoplatanus Wild 2003 Thessaly, Greece NA Greece 39.25 21.6666666666667 NA NA	other	0	1	1	1	0	0	0	1	Alnus glutinosa-Alnus incana forest on riparian and mineral soils, Atlantic and Baltic broad-leaved coastal dune forest, Broadleaved deciduous plantation of non site-native trees, Carpinus and Quercus mesic deciduous forest, Coniferous plantation of non site-native trees, Corylus avellana scrub, Fagus forest on acid soils, Fagus forest on non-acid soils, Mediterranean mountain Abies forest, Ravin…	35	0	1	0	0	0	0	6	60	0.1	79.61135315
69	Acer pseudoplatanus	Acer_pseudoplatanus	Sapindaceae	Rosids	Daws, M. I., et al. (2006). "Variable desiccation tolerance in Acer pseudoplatanus seeds in relation to developmental conditions: a case of phenotypic recalcitrance?" Functional Plant Biology 33(1): 59-66.	Fern�ndez-Pascual, Eduardo	2003	PL	Acer pseudoplatanus Wild 2003 Poznan, Poland NA Poland 52.4166666666667 16.8833333333333 NA NA	other	0	1	1	1	0	0	0	1	Alnus glutinosa-Alnus incana forest on riparian and mineral soils, Atlantic and Baltic broad-leaved coastal dune forest, Broadleaved deciduous plantation of non site-native trees, Carpinus and Quercus mesic deciduous forest, Coniferous plantation of non site-native trees, Corylus avellana scrub, Fagus forest on acid soils, Fagus forest on non-acid soils, Mediterranean mountain Abies forest, Ravin…	20	0	1	0	0	0	0	4	60	0.066666667	79.61135315
70	Acer pseudoplatanus	Acer_pseudoplatanus	Sapindaceae	Rosids	Daws, M. I., et al. (2006). "Variable desiccation tolerance in Acer pseudoplatanus seeds in relation to developmental conditions: a case of phenotypic recalcitrance?" Functional Plant Biology 33(1): 59-66.	Fern�ndez-Pascual, Eduardo	2003	GB	Acer pseudoplatanus Wild 2003 Ardingly, England NA UK 51.05 -0.1 NA NA	other	0	1	1	1	0	0	0	1	Alnus glutinosa-Alnus incana forest on riparian and mineral soils, Atlantic and Baltic broad-leaved coastal dune forest, Broadleaved deciduous plantation of non site-native trees, Carpinus and Quercus mesic deciduous forest, Coniferous plantation of non site-native trees, Corylus avellana scrub, Fagus forest on acid soils, Fagus forest on non-acid soils, Mediterranean mountain Abies forest, Ravin…	20	0	1	0	0	0	0	1	60	0.016666667	79.61135315
71	Acer pseudoplatanus	Acer_pseudoplatanus	Sapindaceae	Rosids	Daws, M. I., et al. (2006). "Variable desiccation tolerance in Acer pseudoplatanus seeds in relation to developmental conditions: a case of phenotypic recalcitrance?" Functional Plant Biology 33(1): 59-66.	Fern�ndez-Pascual, Eduardo	2003	GB	Acer pseudoplatanus Wild 2003 Ardingly, England NA UK 51.05 -0.1 NA NA	other	0	1	1	1	0	0	0	1	Alnus glutinosa-Alnus incana forest on riparian and mineral soils, Atlantic and Baltic broad-leaved coastal dune forest, Broadleaved deciduous plantation of non site-native trees, Carpinus and Quercus mesic deciduous forest, Coniferous plantation of non site-native trees, Corylus avellana scrub, Fagus forest on acid soils, Fagus forest on non-acid soils, Mediterranean mountain Abies forest, Ravin…	30	0	1	0	0	0	0	10	60	0.166666667	79.61135315
72	Acer pseudoplatanus	Acer_pseudoplatanus	Sapindaceae	Rosids	Daws, M. I., et al. (2006). "Variable desiccation tolerance in Acer pseudoplatanus seeds in relation to developmental conditions: a case of phenotypic recalcitrance?" Functional Plant Biology 33(1): 59-66.	Fern�ndez-Pascual, Eduardo	2003	NO	Acer pseudoplatanus Wild 2003 Bergen, Norway NA Norway 60.2 5.31666666666667 NA NA	other	0	1	1	1	0	0	0	1	Alnus glutinosa-Alnus incana forest on riparian and mineral soils, Atlantic and Baltic broad-leaved coastal dune forest, Broadleaved deciduous plantation of non site-native trees, Carpinus and Quercus mesic deciduous forest, Coniferous plantation of non site-native trees, Corylus avellana scrub, Fagus forest on acid soils, Fagus forest on non-acid soils, Mediterranean mountain Abies forest, Ravin…	30	0	1	0	0	0	0	1	60	0.016666667	79.61135315
73	Acer pseudoplatanus	Acer_pseudoplatanus	Sapindaceae	Rosids	Daws, M. I., et al. (2006). "Variable desiccation tolerance in Acer pseudoplatanus seeds in relation to developmental conditions: a case of phenotypic recalcitrance?" Functional Plant Biology 33(1): 59-66.	Fern�ndez-Pascual, Eduardo	2003	PL	Acer pseudoplatanus Wild 2003 Poznan, Poland NA Poland 52.4166666666667 16.8833333333333 NA NA	other	0	1	1	1	0	0	0	1	Alnus glutinosa-Alnus incana forest on riparian and mineral soils, Atlantic and Baltic broad-leaved coastal dune forest, Broadleaved deciduous plantation of non site-native trees, Carpinus and Quercus mesic deciduous forest, Coniferous plantation of non site-native trees, Corylus avellana scrub, Fagus forest on acid soils, Fagus forest on non-acid soils, Mediterranean mountain Abies forest, Ravin…	5	0	1	0	0	0	0	48	60	0.8	79.61135315
74	Acer pseudoplatanus	Acer_pseudoplatanus	Sapindaceae	Rosids	Daws, M. I., et al. (2006). "Variable desiccation tolerance in Acer pseudoplatanus seeds in relation to developmental conditions: a case of phenotypic recalcitrance?" Functional Plant Biology 33(1): 59-66.	Fern�ndez-Pascual, Eduardo	2003	GR	Acer pseudoplatanus Wild 2003 Thessaly, Greece NA Greece 39.25 21.6666666666667 NA NA	other	0	1	1	1	0	0	0	1	Alnus glutinosa-Alnus incana forest on riparian and mineral soils, Atlantic and Baltic broad-leaved coastal dune forest, Broadleaved deciduous plantation of non site-native trees, Carpinus and Quercus mesic deciduous forest, Coniferous plantation of non site-native trees, Corylus avellana scrub, Fagus forest on acid soils, Fagus forest on non-acid soils, Mediterranean mountain Abies forest, Ravin…	25	0	1	0	0	0	0	2	60	0.033333333	79.61135315
75	Acer pseudoplatanus	Acer_pseudoplatanus	Sapindaceae	Rosids	Daws, M. I., et al. (2006). "Variable desiccation tolerance in Acer pseudoplatanus seeds in relation to developmental conditions: a case of phenotypic recalcitrance?" Functional Plant Biology 33(1): 59-66.	Fern�ndez-Pascual, Eduardo	2003	GB	Acer pseudoplatanus Wild 2003 Aberdeen, Scotland NA UK 57.1666666666667 -2.06666666666667 NA NA	other	0	1	1	1	0	0	0	1	Alnus glutinosa-Alnus incana forest on riparian and mineral soils, Atlantic and Baltic broad-leaved coastal dune forest, Broadleaved deciduous plantation of non site-native trees, Carpinus and Quercus mesic deciduous forest, Coniferous plantation of non site-native trees, Corylus avellana scrub, Fagus forest on acid soils, Fagus forest on non-acid soils, Mediterranean mountain Abies forest, Ravin…	5	0	1	0	0	0	0	16	60	0.266666667	79.61135315
76	Acer pseudoplatanus	Acer_pseudoplatanus	Sapindaceae	Rosids	Daws, M. I., et al. (2006). "Variable desiccation tolerance in Acer pseudoplatanus seeds in relation to developmental conditions: a case of phenotypic recalcitrance?" Functional Plant Biology 33(1): 59-66.	Fern�ndez-Pascual, Eduardo	2003	GR	Acer pseudoplatanus Wild 2003 Thessaly, Greece NA Greece 39.25 21.6666666666667 NA NA	other	0	1	1	1	0	0	0	1	Alnus glutinosa-Alnus incana forest on riparian and mineral soils, Atlantic and Baltic broad-leaved coastal dune forest, Broadleaved deciduous plantation of non site-native trees, Carpinus and Quercus mesic deciduous forest, Coniferous plantation of non site-native trees, Corylus avellana scrub, Fagus forest on acid soils, Fagus forest on non-acid soils, Mediterranean mountain Abies forest, Ravin…	5	0	1	0	0	0	0	48	60	0.8	79.61135315
77	Acer pseudoplatanus	Acer_pseudoplatanus	Sapindaceae	Rosids	Daws, M. I., et al. (2006). "Variable desiccation tolerance in Acer pseudoplatanus seeds in relation to developmental conditions: a case of phenotypic recalcitrance?" Functional Plant Biology 33(1): 59-66.	Fern�ndez-Pascual, Eduardo	2003	GR	Acer pseudoplatanus Wild 2003 Thessaly, Greece NA Greece 39.25 21.6666666666667 NA NA	other	0	1	1	1	0	0	0	1	Alnus glutinosa-Alnus incana forest on riparian and mineral soils, Atlantic and Baltic broad-leaved coastal dune forest, Broadleaved deciduous plantation of non site-native trees, Carpinus and Quercus mesic deciduous forest, Coniferous plantation of non site-native trees, Corylus avellana scrub, Fagus forest on acid soils, Fagus forest on non-acid soils, Mediterranean mountain Abies forest, Ravin…	10	0	1	0	0	0	0	26	60	0.433333333	79.61135315
78	Acer pseudoplatanus	Acer_pseudoplatanus	Sapindaceae	Rosids	Daws, M. I., et al. (2006). "Variable desiccation tolerance in Acer pseudoplatanus seeds in relation to developmental conditions: a case of phenotypic recalcitrance?" Functional Plant Biology 33(1): 59-66.	Fern�ndez-Pascual, Eduardo	2003	FR	Acer pseudoplatanus Wild 2003 Angers, France NA France 47.15 -0.533333333333333 NA NA	other	0	1	1	1	0	0	0	1	Alnus glutinosa-Alnus incana forest on riparian and mineral soils, Atlantic and Baltic broad-leaved coastal dune forest, Broadleaved deciduous plantation of non site-native trees, Carpinus and Quercus mesic deciduous forest, Coniferous plantation of non site-native trees, Corylus avellana scrub, Fagus forest on acid soils, Fagus forest on non-acid soils, Mediterranean mountain Abies forest, Ravin…	5	0	1	0	0	0	0	48	60	0.8	79.61135315
79	Acer pseudoplatanus	Acer_pseudoplatanus	Sapindaceae	Rosids	Daws, M. I. and H. W. Pritchard (2008). "The development and limits of freezing tolerance in Acer pseudoplatanus fruits across Europe is dependent on provenance." Cryoletters 29(3): 189-198.	Fern�ndez-Pascual, Eduardo	2003	NO	Acer pseudoplatanus Wild 2003 Norway NA Norway 60.2 5.31666666666667 NA NA	other	0	1	1	1	0	0	0	1	Alnus glutinosa-Alnus incana forest on riparian and mineral soils, Atlantic and Baltic broad-leaved coastal dune forest, Broadleaved deciduous plantation of non site-native trees, Carpinus and Quercus mesic deciduous forest, Coniferous plantation of non site-native trees, Corylus avellana scrub, Fagus forest on acid soils, Fagus forest on non-acid soils, Mediterranean mountain Abies forest, Ravin…	5	0	1	0	0	0	0	59	60	0.983333333	79.61135315
38	Acer pseudoplatanus	Acer_pseudoplatanus	Sapindaceae	Rosids	Pinfield, N. J. S., P. A.; Bazaid, S. M. (1987). "Seed dormancy in Acer: Is there a common mechanism for all Acer species and what part is played in it by abscisic acid?" Physiologia Plantarum 71(3): 365-371.	Fern�ndez-Pascual, Eduardo	1985	GB	Acer pseudoplatanus Wild 1985 University of Bristol, UK NA UK 51.45 -2.6 NA NA	paper	0	1	1	1	0	0	0	1	Alnus glutinosa-Alnus incana forest on riparian and mineral soils, Atlantic and Baltic broad-leaved coastal dune forest, Broadleaved deciduous plantation of non site-native trees, Carpinus and Quercus mesic deciduous forest, Coniferous plantation of non site-native trees, Corylus avellana scrub, Fagus forest on acid soils, Fagus forest on non-acid soils, Mediterranean mountain Abies forest, Ravin…	20	0	1	1	0	0	0	32	40	0.8	79.61135315
51	Acer pseudoplatanus	Acer_pseudoplatanus	Sapindaceae	Rosids	Hong, T. D. and R. H. Ellis (1990). "A comparison of maturation drying, germination, and desiccation tolerance between developing seeds of Acer pseudoplatanus L. and Acer platanoides L." New Phytologist 116(4): 589-596.	Fern�ndez-Pascual, Eduardo	1988	GB	Acer pseudoplatanus Wild 1988 Whiteknights campus, UK NA UK 51.45 -0.95 NA NA	paper	0	1	1	1	0	0	0	1	Alnus glutinosa-Alnus incana forest on riparian and mineral soils, Atlantic and Baltic broad-leaved coastal dune forest, Broadleaved deciduous plantation of non site-native trees, Carpinus and Quercus mesic deciduous forest, Coniferous plantation of non site-native trees, Corylus avellana scrub, Fagus forest on acid soils, Fagus forest on non-acid soils, Mediterranean mountain Abies forest, Ravin…	20	0	NA	0	0	0	0	114	300	0.38	79.61135315
63	Acer pseudoplatanus	Acer_pseudoplatanus	Sapindaceae	Rosids	Pinfield, N. J. S., P. A.; Bazaid, S. M. (1987). "Seed dormancy in Acer: Is there a common mechanism for all Acer species and what part is played in it by abscisic acid?" Physiologia Plantarum 71(3): 365-371.	Fern�ndez-Pascual, Eduardo	1985	GB	Acer pseudoplatanus Wild 1985 University of Bristol, UK NA UK 51.45 -2.6 NA NA	paper	0	1	1	1	0	0	0	1	Alnus glutinosa-Alnus incana forest on riparian and mineral soils, Atlantic and Baltic broad-leaved coastal dune forest, Broadleaved deciduous plantation of non site-native trees, Carpinus and Quercus mesic deciduous forest, Coniferous plantation of non site-native trees, Corylus avellana scrub, Fagus forest on acid soils, Fagus forest on non-acid soils, Mediterranean mountain Abies forest, Ravin…	20	0	1	0	0	0	0	0	40	0	79.61135315
80	Acer pseudoplatanus	Acer_pseudoplatanus	Sapindaceae	Rosids	Hong, T. D. and R. H. Ellis (1990). "A comparison of maturation drying, germination, and desiccation tolerance between developing seeds of Acer pseudoplatanus L. and Acer platanoides L." New Phytologist 116(4): 589-596.	Fern�ndez-Pascual, Eduardo	1988	GB	Acer pseudoplatanus Wild 1988 Whiteknights campus, UK NA UK 51.45 -0.95 NA NA	paper	0	1	1	1	0	0	0	1	Alnus glutinosa-Alnus incana forest on riparian and mineral soils, Atlantic and Baltic broad-leaved coastal dune forest, Broadleaved deciduous plantation of non site-native trees, Carpinus and Quercus mesic deciduous forest, Coniferous plantation of non site-native trees, Corylus avellana scrub, Fagus forest on acid soils, Fagus forest on non-acid soils, Mediterranean mountain Abies forest, Ravin…	5	0	NA	0	0	0	0	300	300	1	79.61135315
22	Acer pseudoplatanus	Acer_pseudoplatanus	Sapindaceae	Rosids	Finch-Savage, W. (1998). "Nuclear Replication Activity During Seed Development, Dormancy Breakage and Germination in Three Tree Species: Norway Maple (Acer platanoidesL.), Sycamore (Acer pseudoplatanusL.) and Cherry (Prunus aviumL.)." Annals of Botany 81(4): 519-526.	Fern�ndez-Pascual, Eduardo	1994	GB	Acer pseudoplatanus Wild 1994 Wellsbourne, UK NA UK 52.1833333333333 -1.58333333333333 NA NA	soil	0	1	1	1	0	0	0	1	Alnus glutinosa-Alnus incana forest on riparian and mineral soils, Atlantic and Baltic broad-leaved coastal dune forest, Broadleaved deciduous plantation of non site-native trees, Carpinus and Quercus mesic deciduous forest, Coniferous plantation of non site-native trees, Corylus avellana scrub, Fagus forest on acid soils, Fagus forest on non-acid soils, Mediterranean mountain Abies forest, Ravin…	20	0	NA	0	0	0	0	0	100	0	79.61135315
62	Acer pseudoplatanus	Acer_pseudoplatanus	Sapindaceae	Rosids	Finch-Savage, W. (1998). "Nuclear Replication Activity During Seed Development, Dormancy Breakage and Germination in Three Tree Species: Norway Maple (Acer platanoidesL.), Sycamore (Acer pseudoplatanusL.) and Cherry (Prunus aviumL.)." Annals of Botany 81(4): 519-526.	Fern�ndez-Pascual, Eduardo	1994	GB	Acer pseudoplatanus Wild 1994 Wellsbourne, UK NA UK 52.1833333333333 -1.58333333333333 NA NA	soil	0	1	1	1	0	0	0	1	Alnus glutinosa-Alnus incana forest on riparian and mineral soils, Atlantic and Baltic broad-leaved coastal dune forest, Broadleaved deciduous plantation of non site-native trees, Carpinus and Quercus mesic deciduous forest, Coniferous plantation of non site-native trees, Corylus avellana scrub, Fagus forest on acid soils, Fagus forest on non-acid soils, Mediterranean mountain Abies forest, Ravin…	14	1	1	1	0	0	0	95	100	0.95	79.61135315
67	Acer pseudoplatanus	Acer_pseudoplatanus	Sapindaceae	Rosids	Gosling, P. G. (2004). "Six chemicals with animal repellent or insecticide properties are screened for phytotoxic effects on the germination and viability of ash, birch, Corsican pine and sycamore seeds." Forestry 77(5): 397-403.	Fern�ndez-Pascual, Eduardo	2003	GB	Acer pseudoplatanus Wild 2003 Forestry Commission Seed and Plant Supply Branch, UK NA UK 52.5666666666667 -1.03333333333333 NA NA	soil	0	1	1	1	0	0	0	1	Alnus glutinosa-Alnus incana forest on riparian and mineral soils, Atlantic and Baltic broad-leaved coastal dune forest, Broadleaved deciduous plantation of non site-native trees, Carpinus and Quercus mesic deciduous forest, Coniferous plantation of non site-native trees, Corylus avellana scrub, Fagus forest on acid soils, Fagus forest on non-acid soils, Mediterranean mountain Abies forest, Ravin…	12.5	1	1	0	0	0	0	1176	2400	0.49	79.61135315
81	Acer sempervirens	Acer_sempervirens	Sapindaceae	Rosids	10.1093/aob/mcac037	Carta,Angelino	NA	GR	Acer sempervirens L. wild native NA CHAN_0967 NA Greece NA NA NA NA	agar	1	0	0	1	0	0	0	0	Mediterranean Cupressaceae forest	5	0	1	0	0	0	0	79	79	1	8
107	Achillea maritima	Achillea_maritima	Asteraceae	Asterids	10.1093/aob/mcx005	Cruz-Tejada Diana M	2014	FR	Achillea maritima NA 2014 nd NA FR 43.61666667 5.866666667 nd 5e+05	agar	0	1	1	0	0	0	0	0	Mediterranean and Black Sea coastal shingle beach, Mediterranean and Macaronesian coastal dune grassland (grey dune), Mediterranean, Macaronesian and Black Sea shifting coastal dune	25	1	1	0	0	0	0	1	100	0.01	8.9566
108	Achillea maritima	Achillea_maritima	Asteraceae	Asterids	10.1093/aob/mcx005	Cruz-Tejada Diana M	2014	FR	Achillea maritima NA 2014 nd NA FR 43.61666667 5.866666667 nd 5e+05	agar	0	1	1	0	0	0	0	0	Mediterranean and Black Sea coastal shingle beach, Mediterranean and Macaronesian coastal dune grassland (grey dune), Mediterranean, Macaronesian and Black Sea shifting coastal dune	17	1	1	0	0	0	0	1	100	0.01	8.9566
109	Achillea maritima	Achillea_maritima	Asteraceae	Asterids	10.1093/aob/mcx005	Cruz-Tejada Diana M	2014	FR	Achillea maritima NA 2014 nd NA FR 43.61666667 5.866666667 nd 5e+05	agar	0	1	1	0	0	0	0	0	Mediterranean and Black Sea coastal shingle beach, Mediterranean and Macaronesian coastal dune grassland (grey dune), Mediterranean, Macaronesian and Black Sea shifting coastal dune	9	1	1	0	0	0	0	1	100	0.01	8.9566
110	Achillea maritima	Achillea_maritima	Asteraceae	Asterids	10.1093/aob/mcx005	Cruz-Tejada Diana M	2014	FR	Achillea maritima NA 2014 nd NA FR 43.61666667 5.866666667 nd 5e+05	agar	0	1	1	0	0	0	0	0	Mediterranean and Black Sea coastal shingle beach, Mediterranean and Macaronesian coastal dune grassland (grey dune), Mediterranean, Macaronesian and Black Sea shifting coastal dune	25	1	1	1	0	0	0	1	100	0.01	8.9566
111	Achillea maritima	Achillea_maritima	Asteraceae	Asterids	10.1093/aob/mcx005	Cruz-Tejada Diana M	2014	FR	Achillea maritima NA 2014 nd NA FR 43.61666667 5.866666667 nd 5e+05	agar	0	1	1	0	0	0	0	0	Mediterranean and Black Sea coastal shingle beach, Mediterranean and Macaronesian coastal dune grassland (grey dune), Mediterranean, Macaronesian and Black Sea shifting coastal dune	9	1	1	1	0	0	0	2	100	0.02	8.9566
112	Achillea maritima	Achillea_maritima	Asteraceae	Asterids	10.1093/aob/mcx005	Cruz-Tejada Diana M	2014	FR	Achillea maritima NA 2014 nd NA FR 43.61666667 5.866666667 nd 5e+05	agar	0	1	1	0	0	0	0	0	Mediterranean and Black Sea coastal shingle beach, Mediterranean and Macaronesian coastal dune grassland (grey dune), Mediterranean, Macaronesian and Black Sea shifting coastal dune	17	1	1	1	0	0	0	1	100	0.01	8.9566
113	Achillea maritima	Achillea_maritima	Asteraceae	Asterids	10.1093/aob/mcac037	Carta,Angelino	NA	CY	Achillea maritima (L.) Ehrend. & Y. P. Guo wild native NA B_CY-1852505 NA Cyprus NA NA NA NA	agar	0	1	1	0	0	0	0	0	Mediterranean and Black Sea coastal shingle beach, Mediterranean and Macaronesian coastal dune grassland (grey dune), Mediterranean, Macaronesian and Black Sea shifting coastal dune	22	0	1	0	0	0	0	8	20	0.4	8.9566
114	Achillea maritima	Achillea_maritima	Asteraceae	Asterids	10.1093/aob/mcac037	Carta,Angelino	NA	GR	Achillea maritima (L.) Ehrend. & Y. P. Guo wild native NA CHAN_0879 NA Greece NA NA NA NA	agar	0	1	1	0	0	0	0	0	Mediterranean and Black Sea coastal shingle beach, Mediterranean and Macaronesian coastal dune grassland (grey dune), Mediterranean, Macaronesian and Black Sea shifting coastal dune	15	0	0	0	0	0	0	39	89	0.438202247	8.9566
115	Achillea maritima	Achillea_maritima	Asteraceae	Asterids	10.1093/aob/mcac037	Carta,Angelino	NA	BG	Achillea maritima (L.) Ehrend. & Y. P. Guo wild native NA K_278560 NA Bulgaria NA NA NA NA	agar	0	1	1	0	0	0	0	0	Mediterranean and Black Sea coastal shingle beach, Mediterranean and Macaronesian coastal dune grassland (grey dune), Mediterranean, Macaronesian and Black Sea shifting coastal dune	20	0	1	1	0	0	0	1	6	0.166666667	8.9566
116	Achillea maritima	Achillea_maritima	Asteraceae	Asterids	10.1093/aob/mcac037	Carta,Angelino	NA	BG	Achillea maritima (L.) Ehrend. & Y. P. Guo wild native NA K_278560 NA Bulgaria NA NA NA NA	agar	0	1	1	0	0	0	0	0	Mediterranean and Black Sea coastal shingle beach, Mediterranean and Macaronesian coastal dune grassland (grey dune), Mediterranean, Macaronesian and Black Sea shifting coastal dune	15	1	1	0	0	0	0	15	15	1	8.9566
118	Achillea millefolium	Achillea_millefolium	Asteraceae	Asterids	10.1093/aob/mcab135	Fern�ndez-Pascual, Eduardo	NA	ES	Achillea millefolium Wild NA SOS242 temperate deciduous forests biome, hay meadows Spain NA NA NA NA	agar	0	1	0	1	1	1	1	1	Arable land with unmixed crops grown by low-intensity agricultural methods, Bare tilled, fallow or recently abandoned arable land, Boreal and Arctic acidophilous alpine grassland, Carpathian travertine fen with halophytes, Continental dry grassland (true steppe), Dry heath, Dry perennial anthropogenic herbaceous vegetation, Forest fringe of acidic nutrient-poor soils, Heavy-metal grassland in Wes…	9	1	1	0	0	0	0	66	84	0.785714286	0.165129491
124	Achillea millefolium	Achillea_millefolium	Asteraceae	Asterids	10.1093/aob/mcab135	Fern�ndez-Pascual, Eduardo	NA	ES	Achillea millefolium Wild NA SOS242 temperate deciduous forests biome, hay meadows Spain NA NA NA NA	agar	0	1	0	1	1	1	1	1	Arable land with unmixed crops grown by low-intensity agricultural methods, Bare tilled, fallow or recently abandoned arable land, Boreal and Arctic acidophilous alpine grassland, Carpathian travertine fen with halophytes, Continental dry grassland (true steppe), Dry heath, Dry perennial anthropogenic herbaceous vegetation, Forest fringe of acidic nutrient-poor soils, Heavy-metal grassland in Wes…	17	1	1	0	0	0	0	98	98	1	0.165129491
126	Achillea millefolium	Achillea_millefolium	Asteraceae	Asterids	10.1093/aob/mcab135	Fern�ndez-Pascual, Eduardo	NA	ES	Achillea millefolium Wild NA SOS185 temperate deciduous forests biome, hay meadows Spain NA NA NA NA	agar	0	1	0	1	1	1	1	1	Arable land with unmixed crops grown by low-intensity agricultural methods, Bare tilled, fallow or recently abandoned arable land, Boreal and Arctic acidophilous alpine grassland, Carpathian travertine fen with halophytes, Continental dry grassland (true steppe), Dry heath, Dry perennial anthropogenic herbaceous vegetation, Forest fringe of acidic nutrient-poor soils, Heavy-metal grassland in Wes…	17	1	1	0	0	0	0	81	94	0.861702128	0.165129491
128	Achillea millefolium	Achillea_millefolium	Asteraceae	Asterids	10.1093/aob/mcab135	Fern�ndez-Pascual, Eduardo	NA	PT	Achillea millefolium Wild NA SOS222 temperate deciduous forests biome, hay meadows Portugal NA NA NA NA	agar	0	1	0	1	1	1	1	1	Arable land with unmixed crops grown by low-intensity agricultural methods, Bare tilled, fallow or recently abandoned arable land, Boreal and Arctic acidophilous alpine grassland, Carpathian travertine fen with halophytes, Continental dry grassland (true steppe), Dry heath, Dry perennial anthropogenic herbaceous vegetation, Forest fringe of acidic nutrient-poor soils, Heavy-metal grassland in Wes…	17	1	1	0	0	0	0	79	97	0.81443299	0.165129491
130	Achillea millefolium	Achillea_millefolium	Asteraceae	Asterids	10.1093/aob/mcab135	Fern�ndez-Pascual, Eduardo	NA	FR	Achillea millefolium Wild NA SOS251 temperate deciduous forests biome, hay meadows France NA NA NA NA	agar	0	1	0	1	1	1	1	1	Arable land with unmixed crops grown by low-intensity agricultural methods, Bare tilled, fallow or recently abandoned arable land, Boreal and Arctic acidophilous alpine grassland, Carpathian travertine fen with halophytes, Continental dry grassland (true steppe), Dry heath, Dry perennial anthropogenic herbaceous vegetation, Forest fringe of acidic nutrient-poor soils, Heavy-metal grassland in Wes…	17	1	1	0	0	0	0	90	90	1	0.165129491
132	Achillea millefolium	Achillea_millefolium	Asteraceae	Asterids	10.1093/aob/mcab135	Fern�ndez-Pascual, Eduardo	NA	ES	Achillea millefolium Wild NA SOS242 temperate deciduous forests biome, hay meadows Spain NA NA NA NA	agar	0	1	0	1	1	1	1	1	Arable land with unmixed crops grown by low-intensity agricultural methods, Bare tilled, fallow or recently abandoned arable land, Boreal and Arctic acidophilous alpine grassland, Carpathian travertine fen with halophytes, Continental dry grassland (true steppe), Dry heath, Dry perennial anthropogenic herbaceous vegetation, Forest fringe of acidic nutrient-poor soils, Heavy-metal grassland in Wes…	25	1	1	0	0	0	0	86	94	0.914893617	0.165129491
143	Achillea millefolium	Achillea_millefolium	Asteraceae	Asterids	10.1093/aob/mcac037	Carta,Angelino	NA	GB	Achillea millefolium L. wild native NA K_66916 NA United-Kingdom NA NA NA NA	agar	0	1	0	1	1	1	1	1	Arable land with unmixed crops grown by low-intensity agricultural methods, Bare tilled, fallow or recently abandoned arable land, Boreal and Arctic acidophilous alpine grassland, Carpathian travertine fen with halophytes, Continental dry grassland (true steppe), Dry heath, Dry perennial anthropogenic herbaceous vegetation, Forest fringe of acidic nutrient-poor soils, Heavy-metal grassland in Wes…	26	0	1	0	0	0	0	50	50	1	0.165129491
145	Achillea millefolium	Achillea_millefolium	Asteraceae	Asterids	10.1093/aob/mcac037	Carta,Angelino	NA	DE	Achillea millefolium L. wild native NA B_DE-1438398 NA Germany NA NA NA NA	agar	0	1	0	1	1	1	1	1	Arable land with unmixed crops grown by low-intensity agricultural methods, Bare tilled, fallow or recently abandoned arable land, Boreal and Arctic acidophilous alpine grassland, Carpathian travertine fen with halophytes, Continental dry grassland (true steppe), Dry heath, Dry perennial anthropogenic herbaceous vegetation, Forest fringe of acidic nutrient-poor soils, Heavy-metal grassland in Wes…	22	0	1	0	0	0	0	0	20	0	0.165129491
155	Achillea millefolium	Achillea_millefolium	Asteraceae	Asterids	10.1093/aob/mcac037	Carta,Angelino	NA	FR	Achillea millefolium L. wild native NA K_12692 NA France NA NA NA NA	agar	0	1	0	1	1	1	1	1	Arable land with unmixed crops grown by low-intensity agricultural methods, Bare tilled, fallow or recently abandoned arable land, Boreal and Arctic acidophilous alpine grassland, Carpathian travertine fen with halophytes, Continental dry grassland (true steppe), Dry heath, Dry perennial anthropogenic herbaceous vegetation, Forest fringe of acidic nutrient-poor soils, Heavy-metal grassland in Wes…	15	0	1	0	0	0	0	50	50	1	0.165129491
156	Achillea millefolium	Achillea_millefolium	Asteraceae	Asterids	10.1093/aob/mcac037	Carta,Angelino	NA	HU	Achillea millefolium L. wild native NA K_397616 NA Hungary NA NA NA NA	agar	0	1	0	1	1	1	1	1	Arable land with unmixed crops grown by low-intensity agricultural methods, Bare tilled, fallow or recently abandoned arable land, Boreal and Arctic acidophilous alpine grassland, Carpathian travertine fen with halophytes, Continental dry grassland (true steppe), Dry heath, Dry perennial anthropogenic herbaceous vegetation, Forest fringe of acidic nutrient-poor soils, Heavy-metal grassland in Wes…	10	0	1	0	0	0	0	14	20	0.7	0.165129491
166	Achillea millefolium	Achillea_millefolium	Asteraceae	Asterids	10.1093/aob/mcac037	Carta,Angelino	NA	FR	Achillea millefolium L. wild native NA K_12692 NA France NA NA NA NA	agar	0	1	0	1	1	1	1	1	Arable land with unmixed crops grown by low-intensity agricultural methods, Bare tilled, fallow or recently abandoned arable land, Boreal and Arctic acidophilous alpine grassland, Carpathian travertine fen with halophytes, Continental dry grassland (true steppe), Dry heath, Dry perennial anthropogenic herbaceous vegetation, Forest fringe of acidic nutrient-poor soils, Heavy-metal grassland in Wes…	16	0	1	0	0	0	0	49	50	0.98	0.165129491
167	Achillea millefolium	Achillea_millefolium	Asteraceae	Asterids	10.1093/aob/mcac037	Carta,Angelino	NA	HU	Achillea millefolium L. wild native NA K_397616 NA Hungary NA NA NA NA	agar	0	1	0	1	1	1	1	1	Arable land with unmixed crops grown by low-intensity agricultural methods, Bare tilled, fallow or recently abandoned arable land, Boreal and Arctic acidophilous alpine grassland, Carpathian travertine fen with halophytes, Continental dry grassland (true steppe), Dry heath, Dry perennial anthropogenic herbaceous vegetation, Forest fringe of acidic nutrient-poor soils, Heavy-metal grassland in Wes…	20	0	1	0	0	0	0	19	20	0.95	0.165129491
173	Achillea millefolium	Achillea_millefolium	Asteraceae	Asterids	10.1093/aob/mcac037	Carta,Angelino	NA	GB	Achillea millefolium L. wild native NA K_66916 NA United-Kingdom NA NA NA NA	agar	0	1	0	1	1	1	1	1	Arable land with unmixed crops grown by low-intensity agricultural methods, Bare tilled, fallow or recently abandoned arable land, Boreal and Arctic acidophilous alpine grassland, Carpathian travertine fen with halophytes, Continental dry grassland (true steppe), Dry heath, Dry perennial anthropogenic herbaceous vegetation, Forest fringe of acidic nutrient-poor soils, Heavy-metal grassland in Wes…	25	0	1	0	0	0	0	49	50	0.98	0.165129491
174	Achillea millefolium	Achillea_millefolium	Asteraceae	Asterids	10.1093/aob/mcac037	Carta,Angelino	NA	HU	Achillea millefolium L. wild native NA K_397616 NA Hungary NA NA NA NA	agar	0	1	0	1	1	1	1	1	Arable land with unmixed crops grown by low-intensity agricultural methods, Bare tilled, fallow or recently abandoned arable land, Boreal and Arctic acidophilous alpine grassland, Carpathian travertine fen with halophytes, Continental dry grassland (true steppe), Dry heath, Dry perennial anthropogenic herbaceous vegetation, Forest fringe of acidic nutrient-poor soils, Heavy-metal grassland in Wes…	15	0	1	0	0	0	0	15	19	0.789473684	0.165129491
177	Achillea millefolium	Achillea_millefolium	Asteraceae	Asterids	10.1093/aob/mcac037	Carta,Angelino	NA	IT	Achillea millefolium L. wild native NA B_IT-3002999 NA Italy NA NA NA NA	agar	0	1	0	1	1	1	1	1	Arable land with unmixed crops grown by low-intensity agricultural methods, Bare tilled, fallow or recently abandoned arable land, Boreal and Arctic acidophilous alpine grassland, Carpathian travertine fen with halophytes, Continental dry grassland (true steppe), Dry heath, Dry perennial anthropogenic herbaceous vegetation, Forest fringe of acidic nutrient-poor soils, Heavy-metal grassland in Wes…	22	0	1	0	0	0	0	0	20	0	0.165129491
121	Achillea millefolium	Achillea_millefolium	Asteraceae	Asterids	Hanslin, H. M. H., Hans Martin; Eggen, Trine (2005). "Salinity tolerance during germination of seashore halophytes and salt-tolerant grass cultivars." Seed Science Research 15(1): 43-50.	Fern�ndez-Pascual, Eduardo	2004	NO	Achillea millefolium Wild 2004 Olberg, Norway NA Norway 58.85 5.56666666666667 NA NA	other	0	1	0	1	1	1	1	1	Arable land with unmixed crops grown by low-intensity agricultural methods, Bare tilled, fallow or recently abandoned arable land, Boreal and Arctic acidophilous alpine grassland, Carpathian travertine fen with halophytes, Continental dry grassland (true steppe), Dry heath, Dry perennial anthropogenic herbaceous vegetation, Forest fringe of acidic nutrient-poor soils, Heavy-metal grassland in Wes…	21	1	1	0	0	0	0	54	60	0.9	0.165129491
119	Achillea millefolium	Achillea_millefolium	Asteraceae	Asterids	Silvertown, J. (1980). "Leaf-Canopy-Induced Seed Dormancy in a Grassland Flora." New Phytologist 85(1): 109-118.	Fern�ndez-Pascual, Eduardo	1976	GB	Achillea millefolium Wild 1976 Castle Hill National Nature Reserve, Sussex, UK NA UK 51.0166666666667 0.2 NA NA	other	0	1	0	1	1	1	1	1	Arable land with unmixed crops grown by low-intensity agricultural methods, Bare tilled, fallow or recently abandoned arable land, Boreal and Arctic acidophilous alpine grassland, Carpathian travertine fen with halophytes, Continental dry grassland (true steppe), Dry heath, Dry perennial anthropogenic herbaceous vegetation, Forest fringe of acidic nutrient-poor soils, Heavy-metal grassland in Wes…	20	0	0	0	0	0	0	200	200	1	0.165129491
120	Achillea millefolium	Achillea_millefolium	Asteraceae	Asterids	Beckmann, M., et al. (2011). "Germination responses of three grassland species differ between native and invasive origins." Ecological Research 26(4): 763-771.	Fern�ndez-Pascual, Eduardo	2006	DE	Achillea millefolium Wild 2006 3 merged populations, Germany NA Germany 51.0166666666667 11.0166666666667 NA NA	paper	0	1	0	1	1	1	1	1	Arable land with unmixed crops grown by low-intensity agricultural methods, Bare tilled, fallow or recently abandoned arable land, Boreal and Arctic acidophilous alpine grassland, Carpathian travertine fen with halophytes, Continental dry grassland (true steppe), Dry heath, Dry perennial anthropogenic herbaceous vegetation, Forest fringe of acidic nutrient-poor soils, Heavy-metal grassland in Wes…	6	1	1	0	0	0	0	33	90	0.366666667	0.165129491
122	Achillea millefolium	Achillea_millefolium	Asteraceae	Asterids	Thompson, K. (1989). "A Comparative Study of Germination Responses to High Irradiance Light." Annals of Botany 63(1): 159-162.	Fern�ndez-Pascual, Eduardo	1988	GB	Achillea millefolium Wild 1988 Plymouth, UK NA UK 50.3666666666667 -4.13333333333333 NA NA	paper	0	1	0	1	1	1	1	1	Arable land with unmixed crops grown by low-intensity agricultural methods, Bare tilled, fallow or recently abandoned arable land, Boreal and Arctic acidophilous alpine grassland, Carpathian travertine fen with halophytes, Continental dry grassland (true steppe), Dry heath, Dry perennial anthropogenic herbaceous vegetation, Forest fringe of acidic nutrient-poor soils, Heavy-metal grassland in Wes…	15	0	1	0	0	0	0	100	100	1	0.165129491
123	Achillea millefolium	Achillea_millefolium	Asteraceae	Asterids	Beckmann, M., et al. (2011). "Germination responses of three grassland species differ between native and invasive origins." Ecological Research 26(4): 763-771.	Fern�ndez-Pascual, Eduardo	2006	DE	Achillea millefolium Wild 2006 3 merged populations, Germany NA Germany 51.0166666666667 11.0166666666667 NA NA	paper	0	1	0	1	1	1	1	1	Arable land with unmixed crops grown by low-intensity agricultural methods, Bare tilled, fallow or recently abandoned arable land, Boreal and Arctic acidophilous alpine grassland, Carpathian travertine fen with halophytes, Continental dry grassland (true steppe), Dry heath, Dry perennial anthropogenic herbaceous vegetation, Forest fringe of acidic nutrient-poor soils, Heavy-metal grassland in Wes…	15	1	1	0	0	0	0	72	90	0.8	0.165129491
125	Achillea millefolium	Achillea_millefolium	Asteraceae	Asterids	Thompson, K. (1989). "A Comparative Study of Germination Responses to High Irradiance Light." Annals of Botany 63(1): 159-162.	Fern�ndez-Pascual, Eduardo	1988	GB	Achillea millefolium Wild 1988 Plymouth, UK NA UK 50.3666666666667 -4.13333333333333 NA NA	paper	0	1	0	1	1	1	1	1	Arable land with unmixed crops grown by low-intensity agricultural methods, Bare tilled, fallow or recently abandoned arable land, Boreal and Arctic acidophilous alpine grassland, Carpathian travertine fen with halophytes, Continental dry grassland (true steppe), Dry heath, Dry perennial anthropogenic herbaceous vegetation, Forest fringe of acidic nutrient-poor soils, Heavy-metal grassland in Wes…	15	0	1	0	0	0	0	99	100	0.99	0.165129491
127	Achillea millefolium	Achillea_millefolium	Asteraceae	Asterids	Thompson, K. (1989). "A Comparative Study of Germination Responses to High Irradiance Light." Annals of Botany 63(1): 159-162.	Fern�ndez-Pascual, Eduardo	1988	GB	Achillea millefolium Wild 1988 Plymouth, UK NA UK 50.3666666666667 -4.13333333333333 NA NA	paper	0	1	0	1	1	1	1	1	Arable land with unmixed crops grown by low-intensity agricultural methods, Bare tilled, fallow or recently abandoned arable land, Boreal and Arctic acidophilous alpine grassland, Carpathian travertine fen with halophytes, Continental dry grassland (true steppe), Dry heath, Dry perennial anthropogenic herbaceous vegetation, Forest fringe of acidic nutrient-poor soils, Heavy-metal grassland in Wes…	15	0	0	0	0	0	0	13	100	0.13	0.165129491
129	Achillea millefolium	Achillea_millefolium	Asteraceae	Asterids	Beckmann, M., et al. (2011). "Germination responses of three grassland species differ between native and invasive origins." Ecological Research 26(4): 763-771.	Fern�ndez-Pascual, Eduardo	2006	DE	Achillea millefolium Wild 2006 3 merged populations, Germany NA Germany 51.0166666666667 11.0166666666667 NA NA	paper	0	1	0	1	1	1	1	1	Arable land with unmixed crops grown by low-intensity agricultural methods, Bare tilled, fallow or recently abandoned arable land, Boreal and Arctic acidophilous alpine grassland, Carpathian travertine fen with halophytes, Continental dry grassland (true steppe), Dry heath, Dry perennial anthropogenic herbaceous vegetation, Forest fringe of acidic nutrient-poor soils, Heavy-metal grassland in Wes…	26	1	1	0	0	0	0	71	90	0.788888889	0.165129491
131	Achillea millefolium	Achillea_millefolium	Asteraceae	Asterids	Thompson, K. (1989). "A Comparative Study of Germination Responses to High Irradiance Light." Annals of Botany 63(1): 159-162.	Fern�ndez-Pascual, Eduardo	1988	GB	Achillea millefolium Wild 1988 Plymouth, UK NA UK 50.3666666666667 -4.13333333333333 NA NA	paper	0	1	0	1	1	1	1	1	Arable land with unmixed crops grown by low-intensity agricultural methods, Bare tilled, fallow or recently abandoned arable land, Boreal and Arctic acidophilous alpine grassland, Carpathian travertine fen with halophytes, Continental dry grassland (true steppe), Dry heath, Dry perennial anthropogenic herbaceous vegetation, Forest fringe of acidic nutrient-poor soils, Heavy-metal grassland in Wes…	15	1	1	0	0	0	0	100	100	1	0.165129491
133	Achillea millefolium	Achillea_millefolium	Asteraceae	Asterids	https://doi.org/10.1111/1365-2745.13955	Sergey Rosbakh	2009	DE	Achillea millefolium L. wild cultivated for restoration 2009 Blaufelden T4.5 Temperate subhumid grasslands Germany 49.290838 9.922361 300 50	paper	0	1	0	1	1	1	1	1	Arable land with unmixed crops grown by low-intensity agricultural methods, Bare tilled, fallow or recently abandoned arable land, Boreal and Arctic acidophilous alpine grassland, Carpathian travertine fen with halophytes, Continental dry grassland (true steppe), Dry heath, Dry perennial anthropogenic herbaceous vegetation, Forest fringe of acidic nutrient-poor soils, Heavy-metal grassland in Wes…	18	1	1	0	0	0	0	19	20	0.95	0.165129491
134	Achillea millefolium	Achillea_millefolium	Asteraceae	Asterids	https://doi.org/10.1111/1365-2745.13955	Sergey Rosbakh	2009	DE	Achillea millefolium L. wild cultivated for restoration 2009 Blaufelden T4.5 Temperate subhumid grasslands Germany 49.290838 9.922361 300 50	paper	0	1	0	1	1	1	1	1	Arable land with unmixed crops grown by low-intensity agricultural methods, Bare tilled, fallow or recently abandoned arable land, Boreal and Arctic acidophilous alpine grassland, Carpathian travertine fen with halophytes, Continental dry grassland (true steppe), Dry heath, Dry perennial anthropogenic herbaceous vegetation, Forest fringe of acidic nutrient-poor soils, Heavy-metal grassland in Wes…	14	1	1	0	0	0	0	18	19	0.947368421	0.165129491
135	Achillea millefolium	Achillea_millefolium	Asteraceae	Asterids	https://doi.org/10.1111/1365-2745.13955	Sergey Rosbakh	2009	DE	Achillea millefolium L. wild cultivated for restoration 2009 Blaufelden T4.5 Temperate subhumid grasslands Germany 49.290838 9.922361 300 50	paper	0	1	0	1	1	1	1	1	Arable land with unmixed crops grown by low-intensity agricultural methods, Bare tilled, fallow or recently abandoned arable land, Boreal and Arctic acidophilous alpine grassland, Carpathian travertine fen with halophytes, Continental dry grassland (true steppe), Dry heath, Dry perennial anthropogenic herbaceous vegetation, Forest fringe of acidic nutrient-poor soils, Heavy-metal grassland in Wes…	26	1	1	0	0	0	0	21	21	1	0.165129491
136	Achillea millefolium	Achillea_millefolium	Asteraceae	Asterids	https://doi.org/10.1111/1365-2745.13955	Sergey Rosbakh	2009	DE	Achillea millefolium L. wild cultivated for restoration 2009 Blaufelden T4.5 Temperate subhumid grasslands Germany 49.290838 9.922361 300 50	paper	0	1	0	1	1	1	1	1	Arable land with unmixed crops grown by low-intensity agricultural methods, Bare tilled, fallow or recently abandoned arable land, Boreal and Arctic acidophilous alpine grassland, Carpathian travertine fen with halophytes, Continental dry grassland (true steppe), Dry heath, Dry perennial anthropogenic herbaceous vegetation, Forest fringe of acidic nutrient-poor soils, Heavy-metal grassland in Wes…	22	1	1	0	0	0	0	20	20	1	0.165129491
137	Achillea millefolium	Achillea_millefolium	Asteraceae	Asterids	https://doi.org/10.1111/1365-2745.13955	Sergey Rosbakh	2009	DE	Achillea millefolium L. wild cultivated for restoration 2009 Blaufelden T4.5 Temperate subhumid grasslands Germany 49.290838 9.922361 300 50	paper	0	1	0	1	1	1	1	1	Arable land with unmixed crops grown by low-intensity agricultural methods, Bare tilled, fallow or recently abandoned arable land, Boreal and Arctic acidophilous alpine grassland, Carpathian travertine fen with halophytes, Continental dry grassland (true steppe), Dry heath, Dry perennial anthropogenic herbaceous vegetation, Forest fringe of acidic nutrient-poor soils, Heavy-metal grassland in Wes…	26	1	1	0	0	0	0	22	23	0.956521739	0.165129491
138	Achillea millefolium	Achillea_millefolium	Asteraceae	Asterids	https://doi.org/10.1111/1365-2745.13955	Sergey Rosbakh	2009	DE	Achillea millefolium L. wild cultivated for restoration 2009 Blaufelden T4.5 Temperate subhumid grasslands Germany 49.290838 9.922361 300 50	paper	0	1	0	1	1	1	1	1	Arable land with unmixed crops grown by low-intensity agricultural methods, Bare tilled, fallow or recently abandoned arable land, Boreal and Arctic acidophilous alpine grassland, Carpathian travertine fen with halophytes, Continental dry grassland (true steppe), Dry heath, Dry perennial anthropogenic herbaceous vegetation, Forest fringe of acidic nutrient-poor soils, Heavy-metal grassland in Wes…	26	1	1	0	0	0	0	21	22	0.954545455	0.165129491
139	Achillea millefolium	Achillea_millefolium	Asteraceae	Asterids	https://doi.org/10.1111/1365-2745.13955	Sergey Rosbakh	2009	DE	Achillea millefolium L. wild cultivated for restoration 2009 Blaufelden T4.5 Temperate subhumid grasslands Germany 49.290838 9.922361 300 50	paper	0	1	0	1	1	1	1	1	Arable land with unmixed crops grown by low-intensity agricultural methods, Bare tilled, fallow or recently abandoned arable land, Boreal and Arctic acidophilous alpine grassland, Carpathian travertine fen with halophytes, Continental dry grassland (true steppe), Dry heath, Dry perennial anthropogenic herbaceous vegetation, Forest fringe of acidic nutrient-poor soils, Heavy-metal grassland in Wes…	6	1	1	0	0	0	0	4	21	0.19047619	0.165129491
140	Achillea millefolium	Achillea_millefolium	Asteraceae	Asterids	https://doi.org/10.1111/1365-2745.13955	Sergey Rosbakh	2009	DE	Achillea millefolium L. wild cultivated for restoration 2009 Blaufelden T4.5 Temperate subhumid grasslands Germany 49.290838 9.922361 300 50	paper	0	1	0	1	1	1	1	1	Arable land with unmixed crops grown by low-intensity agricultural methods, Bare tilled, fallow or recently abandoned arable land, Boreal and Arctic acidophilous alpine grassland, Carpathian travertine fen with halophytes, Continental dry grassland (true steppe), Dry heath, Dry perennial anthropogenic herbaceous vegetation, Forest fringe of acidic nutrient-poor soils, Heavy-metal grassland in Wes…	18	1	1	0	0	0	0	23	23	1	0.165129491
141	Achillea millefolium	Achillea_millefolium	Asteraceae	Asterids	https://doi.org/10.1111/1365-2745.13955	Sergey Rosbakh	2009	DE	Achillea millefolium L. wild cultivated for restoration 2009 Blaufelden T4.5 Temperate subhumid grasslands Germany 49.290838 9.922361 300 50	paper	0	1	0	1	1	1	1	1	Arable land with unmixed crops grown by low-intensity agricultural methods, Bare tilled, fallow or recently abandoned arable land, Boreal and Arctic acidophilous alpine grassland, Carpathian travertine fen with halophytes, Continental dry grassland (true steppe), Dry heath, Dry perennial anthropogenic herbaceous vegetation, Forest fringe of acidic nutrient-poor soils, Heavy-metal grassland in Wes…	14	1	1	0	0	0	0	18	20	0.9	0.165129491
142	Achillea millefolium	Achillea_millefolium	Asteraceae	Asterids	https://doi.org/10.1111/1365-2745.13955	Sergey Rosbakh	2009	DE	Achillea millefolium L. wild cultivated for restoration 2009 Blaufelden T4.5 Temperate subhumid grasslands Germany 49.290838 9.922361 300 50	paper	0	1	0	1	1	1	1	1	Arable land with unmixed crops grown by low-intensity agricultural methods, Bare tilled, fallow or recently abandoned arable land, Boreal and Arctic acidophilous alpine grassland, Carpathian travertine fen with halophytes, Continental dry grassland (true steppe), Dry heath, Dry perennial anthropogenic herbaceous vegetation, Forest fringe of acidic nutrient-poor soils, Heavy-metal grassland in Wes…	26	1	1	0	0	0	0	20	23	0.869565217	0.165129491
144	Achillea millefolium	Achillea_millefolium	Asteraceae	Asterids	https://doi.org/10.1111/1365-2745.13955	Sergey Rosbakh	2009	DE	Achillea millefolium L. wild cultivated for restoration 2009 Blaufelden T4.5 Temperate subhumid grasslands Germany 49.290838 9.922361 300 50	paper	0	1	0	1	1	1	1	1	Arable land with unmixed crops grown by low-intensity agricultural methods, Bare tilled, fallow or recently abandoned arable land, Boreal and Arctic acidophilous alpine grassland, Carpathian travertine fen with halophytes, Continental dry grassland (true steppe), Dry heath, Dry perennial anthropogenic herbaceous vegetation, Forest fringe of acidic nutrient-poor soils, Heavy-metal grassland in Wes…	10	1	1	0	0	0	0	19	22	0.863636364	0.165129491
146	Achillea millefolium	Achillea_millefolium	Asteraceae	Asterids	https://doi.org/10.1111/1365-2745.13955	Sergey Rosbakh	2009	DE	Achillea millefolium L. wild cultivated for restoration 2009 Blaufelden T4.5 Temperate subhumid grasslands Germany 49.290838 9.922361 300 50	paper	0	1	0	1	1	1	1	1	Arable land with unmixed crops grown by low-intensity agricultural methods, Bare tilled, fallow or recently abandoned arable land, Boreal and Arctic acidophilous alpine grassland, Carpathian travertine fen with halophytes, Continental dry grassland (true steppe), Dry heath, Dry perennial anthropogenic herbaceous vegetation, Forest fringe of acidic nutrient-poor soils, Heavy-metal grassland in Wes…	14	1	1	0	0	0	0	14	14	1	0.165129491
147	Achillea millefolium	Achillea_millefolium	Asteraceae	Asterids	https://doi.org/10.1111/1365-2745.13955	Sergey Rosbakh	2009	DE	Achillea millefolium L. wild cultivated for restoration 2009 Blaufelden T4.5 Temperate subhumid grasslands Germany 49.290838 9.922361 300 50	paper	0	1	0	1	1	1	1	1	Arable land with unmixed crops grown by low-intensity agricultural methods, Bare tilled, fallow or recently abandoned arable land, Boreal and Arctic acidophilous alpine grassland, Carpathian travertine fen with halophytes, Continental dry grassland (true steppe), Dry heath, Dry perennial anthropogenic herbaceous vegetation, Forest fringe of acidic nutrient-poor soils, Heavy-metal grassland in Wes…	26	1	1	0	0	0	0	19	22	0.863636364	0.165129491
148	Achillea millefolium	Achillea_millefolium	Asteraceae	Asterids	https://doi.org/10.1111/1365-2745.13955	Sergey Rosbakh	2009	DE	Achillea millefolium L. wild cultivated for restoration 2009 Blaufelden T4.5 Temperate subhumid grasslands Germany 49.290838 9.922361 300 50	paper	0	1	0	1	1	1	1	1	Arable land with unmixed crops grown by low-intensity agricultural methods, Bare tilled, fallow or recently abandoned arable land, Boreal and Arctic acidophilous alpine grassland, Carpathian travertine fen with halophytes, Continental dry grassland (true steppe), Dry heath, Dry perennial anthropogenic herbaceous vegetation, Forest fringe of acidic nutrient-poor soils, Heavy-metal grassland in Wes…	6	1	1	0	0	0	0	6	21	0.285714286	0.165129491
149	Achillea millefolium	Achillea_millefolium	Asteraceae	Asterids	https://doi.org/10.1111/1365-2745.13955	Sergey Rosbakh	2009	DE	Achillea millefolium L. wild cultivated for restoration 2009 Blaufelden T4.5 Temperate subhumid grasslands Germany 49.290838 9.922361 300 50	paper	0	1	0	1	1	1	1	1	Arable land with unmixed crops grown by low-intensity agricultural methods, Bare tilled, fallow or recently abandoned arable land, Boreal and Arctic acidophilous alpine grassland, Carpathian travertine fen with halophytes, Continental dry grassland (true steppe), Dry heath, Dry perennial anthropogenic herbaceous vegetation, Forest fringe of acidic nutrient-poor soils, Heavy-metal grassland in Wes…	14	1	1	0	0	0	0	17	18	0.944444444	0.165129491
150	Achillea millefolium	Achillea_millefolium	Asteraceae	Asterids	https://doi.org/10.1111/1365-2745.13955	Sergey Rosbakh	2009	DE	Achillea millefolium L. wild cultivated for restoration 2009 Blaufelden T4.5 Temperate subhumid grasslands Germany 49.290838 9.922361 300 50	paper	0	1	0	1	1	1	1	1	Arable land with unmixed crops grown by low-intensity agricultural methods, Bare tilled, fallow or recently abandoned arable land, Boreal and Arctic acidophilous alpine grassland, Carpathian travertine fen with halophytes, Continental dry grassland (true steppe), Dry heath, Dry perennial anthropogenic herbaceous vegetation, Forest fringe of acidic nutrient-poor soils, Heavy-metal grassland in Wes…	18	1	1	0	0	0	0	19	19	1	0.165129491
151	Achillea millefolium	Achillea_millefolium	Asteraceae	Asterids	https://doi.org/10.1111/1365-2745.13955	Sergey Rosbakh	2009	DE	Achillea millefolium L. wild cultivated for restoration 2009 Blaufelden T4.5 Temperate subhumid grasslands Germany 49.290838 9.922361 300 50	paper	0	1	0	1	1	1	1	1	Arable land with unmixed crops grown by low-intensity agricultural methods, Bare tilled, fallow or recently abandoned arable land, Boreal and Arctic acidophilous alpine grassland, Carpathian travertine fen with halophytes, Continental dry grassland (true steppe), Dry heath, Dry perennial anthropogenic herbaceous vegetation, Forest fringe of acidic nutrient-poor soils, Heavy-metal grassland in Wes…	18	1	1	0	0	0	0	20	20	1	0.165129491
152	Achillea millefolium	Achillea_millefolium	Asteraceae	Asterids	https://doi.org/10.1111/1365-2745.13955	Sergey Rosbakh	2009	DE	Achillea millefolium L. wild cultivated for restoration 2009 Blaufelden T4.5 Temperate subhumid grasslands Germany 49.290838 9.922361 300 50	paper	0	1	0	1	1	1	1	1	Arable land with unmixed crops grown by low-intensity agricultural methods, Bare tilled, fallow or recently abandoned arable land, Boreal and Arctic acidophilous alpine grassland, Carpathian travertine fen with halophytes, Continental dry grassland (true steppe), Dry heath, Dry perennial anthropogenic herbaceous vegetation, Forest fringe of acidic nutrient-poor soils, Heavy-metal grassland in Wes…	6	1	1	0	0	0	0	2	19	0.105263158	0.165129491
153	Achillea millefolium	Achillea_millefolium	Asteraceae	Asterids	https://doi.org/10.1111/1365-2745.13955	Sergey Rosbakh	2009	DE	Achillea millefolium L. wild cultivated for restoration 2009 Blaufelden T4.5 Temperate subhumid grasslands Germany 49.290838 9.922361 300 50	paper	0	1	0	1	1	1	1	1	Arable land with unmixed crops grown by low-intensity agricultural methods, Bare tilled, fallow or recently abandoned arable land, Boreal and Arctic acidophilous alpine grassland, Carpathian travertine fen with halophytes, Continental dry grassland (true steppe), Dry heath, Dry perennial anthropogenic herbaceous vegetation, Forest fringe of acidic nutrient-poor soils, Heavy-metal grassland in Wes…	22	1	1	0	0	0	0	19	19	1	0.165129491
154	Achillea millefolium	Achillea_millefolium	Asteraceae	Asterids	https://doi.org/10.1111/1365-2745.13955	Sergey Rosbakh	2009	DE	Achillea millefolium L. wild cultivated for restoration 2009 Blaufelden T4.5 Temperate subhumid grasslands Germany 49.290838 9.922361 300 50	paper	0	1	0	1	1	1	1	1	Arable land with unmixed crops grown by low-intensity agricultural methods, Bare tilled, fallow or recently abandoned arable land, Boreal and Arctic acidophilous alpine grassland, Carpathian travertine fen with halophytes, Continental dry grassland (true steppe), Dry heath, Dry perennial anthropogenic herbaceous vegetation, Forest fringe of acidic nutrient-poor soils, Heavy-metal grassland in Wes…	22	1	1	0	0	0	0	23	25	0.92	0.165129491
157	Achillea millefolium	Achillea_millefolium	Asteraceae	Asterids	https://doi.org/10.1111/1365-2745.13955	Sergey Rosbakh	2009	DE	Achillea millefolium L. wild cultivated for restoration 2009 Blaufelden T4.5 Temperate subhumid grasslands Germany 49.290838 9.922361 300 50	paper	0	1	0	1	1	1	1	1	Arable land with unmixed crops grown by low-intensity agricultural methods, Bare tilled, fallow or recently abandoned arable land, Boreal and Arctic acidophilous alpine grassland, Carpathian travertine fen with halophytes, Continental dry grassland (true steppe), Dry heath, Dry perennial anthropogenic herbaceous vegetation, Forest fringe of acidic nutrient-poor soils, Heavy-metal grassland in Wes…	14	1	1	0	0	0	0	19	21	0.904761905	0.165129491
158	Achillea millefolium	Achillea_millefolium	Asteraceae	Asterids	https://doi.org/10.1111/1365-2745.13955	Sergey Rosbakh	2009	DE	Achillea millefolium L. wild cultivated for restoration 2009 Blaufelden T4.5 Temperate subhumid grasslands Germany 49.290838 9.922361 300 50	paper	0	1	0	1	1	1	1	1	Arable land with unmixed crops grown by low-intensity agricultural methods, Bare tilled, fallow or recently abandoned arable land, Boreal and Arctic acidophilous alpine grassland, Carpathian travertine fen with halophytes, Continental dry grassland (true steppe), Dry heath, Dry perennial anthropogenic herbaceous vegetation, Forest fringe of acidic nutrient-poor soils, Heavy-metal grassland in Wes…	10	1	1	0	0	0	0	24	25	0.96	0.165129491
159	Achillea millefolium	Achillea_millefolium	Asteraceae	Asterids	https://doi.org/10.1111/1365-2745.13955	Sergey Rosbakh	2009	DE	Achillea millefolium L. wild cultivated for restoration 2009 Blaufelden T4.5 Temperate subhumid grasslands Germany 49.290838 9.922361 300 50	paper	0	1	0	1	1	1	1	1	Arable land with unmixed crops grown by low-intensity agricultural methods, Bare tilled, fallow or recently abandoned arable land, Boreal and Arctic acidophilous alpine grassland, Carpathian travertine fen with halophytes, Continental dry grassland (true steppe), Dry heath, Dry perennial anthropogenic herbaceous vegetation, Forest fringe of acidic nutrient-poor soils, Heavy-metal grassland in Wes…	18	1	1	0	0	0	0	23	24	0.958333333	0.165129491
160	Achillea millefolium	Achillea_millefolium	Asteraceae	Asterids	https://doi.org/10.1111/1365-2745.13955	Sergey Rosbakh	2009	DE	Achillea millefolium L. wild cultivated for restoration 2009 Blaufelden T4.5 Temperate subhumid grasslands Germany 49.290838 9.922361 300 50	paper	0	1	0	1	1	1	1	1	Arable land with unmixed crops grown by low-intensity agricultural methods, Bare tilled, fallow or recently abandoned arable land, Boreal and Arctic acidophilous alpine grassland, Carpathian travertine fen with halophytes, Continental dry grassland (true steppe), Dry heath, Dry perennial anthropogenic herbaceous vegetation, Forest fringe of acidic nutrient-poor soils, Heavy-metal grassland in Wes…	22	1	1	0	0	0	0	20	22	0.909090909	0.165129491
161	Achillea millefolium	Achillea_millefolium	Asteraceae	Asterids	https://doi.org/10.1111/1365-2745.13955	Sergey Rosbakh	2009	DE	Achillea millefolium L. wild cultivated for restoration 2009 Blaufelden T4.5 Temperate subhumid grasslands Germany 49.290838 9.922361 300 50	paper	0	1	0	1	1	1	1	1	Arable land with unmixed crops grown by low-intensity agricultural methods, Bare tilled, fallow or recently abandoned arable land, Boreal and Arctic acidophilous alpine grassland, Carpathian travertine fen with halophytes, Continental dry grassland (true steppe), Dry heath, Dry perennial anthropogenic herbaceous vegetation, Forest fringe of acidic nutrient-poor soils, Heavy-metal grassland in Wes…	6	1	1	0	0	0	0	9	22	0.409090909	0.165129491
162	Achillea millefolium	Achillea_millefolium	Asteraceae	Asterids	https://doi.org/10.1111/1365-2745.13955	Sergey Rosbakh	2009	DE	Achillea millefolium L. wild cultivated for restoration 2009 Blaufelden T4.5 Temperate subhumid grasslands Germany 49.290838 9.922361 300 50	paper	0	1	0	1	1	1	1	1	Arable land with unmixed crops grown by low-intensity agricultural methods, Bare tilled, fallow or recently abandoned arable land, Boreal and Arctic acidophilous alpine grassland, Carpathian travertine fen with halophytes, Continental dry grassland (true steppe), Dry heath, Dry perennial anthropogenic herbaceous vegetation, Forest fringe of acidic nutrient-poor soils, Heavy-metal grassland in Wes…	18	1	1	0	0	0	0	22	23	0.956521739	0.165129491
163	Achillea millefolium	Achillea_millefolium	Asteraceae	Asterids	https://doi.org/10.1111/1365-2745.13955	Sergey Rosbakh	2009	DE	Achillea millefolium L. wild cultivated for restoration 2009 Blaufelden T4.5 Temperate subhumid grasslands Germany 49.290838 9.922361 300 50	paper	0	1	0	1	1	1	1	1	Arable land with unmixed crops grown by low-intensity agricultural methods, Bare tilled, fallow or recently abandoned arable land, Boreal and Arctic acidophilous alpine grassland, Carpathian travertine fen with halophytes, Continental dry grassland (true steppe), Dry heath, Dry perennial anthropogenic herbaceous vegetation, Forest fringe of acidic nutrient-poor soils, Heavy-metal grassland in Wes…	14	1	1	0	0	0	0	18	18	1	0.165129491
164	Achillea millefolium	Achillea_millefolium	Asteraceae	Asterids	https://doi.org/10.1111/1365-2745.13955	Sergey Rosbakh	2009	DE	Achillea millefolium L. wild cultivated for restoration 2009 Blaufelden T4.5 Temperate subhumid grasslands Germany 49.290838 9.922361 300 50	paper	0	1	0	1	1	1	1	1	Arable land with unmixed crops grown by low-intensity agricultural methods, Bare tilled, fallow or recently abandoned arable land, Boreal and Arctic acidophilous alpine grassland, Carpathian travertine fen with halophytes, Continental dry grassland (true steppe), Dry heath, Dry perennial anthropogenic herbaceous vegetation, Forest fringe of acidic nutrient-poor soils, Heavy-metal grassland in Wes…	6	1	1	0	0	0	0	7	23	0.304347826	0.165129491
165	Achillea millefolium	Achillea_millefolium	Asteraceae	Asterids	https://doi.org/10.1111/1365-2745.13955	Sergey Rosbakh	2009	DE	Achillea millefolium L. wild cultivated for restoration 2009 Blaufelden T4.5 Temperate subhumid grasslands Germany 49.290838 9.922361 300 50	paper	0	1	0	1	1	1	1	1	Arable land with unmixed crops grown by low-intensity agricultural methods, Bare tilled, fallow or recently abandoned arable land, Boreal and Arctic acidophilous alpine grassland, Carpathian travertine fen with halophytes, Continental dry grassland (true steppe), Dry heath, Dry perennial anthropogenic herbaceous vegetation, Forest fringe of acidic nutrient-poor soils, Heavy-metal grassland in Wes…	6	1	1	0	0	0	0	3	23	0.130434783	0.165129491
168	Achillea millefolium	Achillea_millefolium	Asteraceae	Asterids	https://doi.org/10.1111/1365-2745.13955	Sergey Rosbakh	2009	DE	Achillea millefolium L. wild cultivated for restoration 2009 Blaufelden T4.5 Temperate subhumid grasslands Germany 49.290838 9.922361 300 50	paper	0	1	0	1	1	1	1	1	Arable land with unmixed crops grown by low-intensity agricultural methods, Bare tilled, fallow or recently abandoned arable land, Boreal and Arctic acidophilous alpine grassland, Carpathian travertine fen with halophytes, Continental dry grassland (true steppe), Dry heath, Dry perennial anthropogenic herbaceous vegetation, Forest fringe of acidic nutrient-poor soils, Heavy-metal grassland in Wes…	22	1	1	0	0	0	0	23	23	1	0.165129491
169	Achillea millefolium	Achillea_millefolium	Asteraceae	Asterids	https://doi.org/10.1111/1365-2745.13955	Sergey Rosbakh	2009	DE	Achillea millefolium L. wild cultivated for restoration 2009 Blaufelden T4.5 Temperate subhumid grasslands Germany 49.290838 9.922361 300 50	paper	0	1	0	1	1	1	1	1	Arable land with unmixed crops grown by low-intensity agricultural methods, Bare tilled, fallow or recently abandoned arable land, Boreal and Arctic acidophilous alpine grassland, Carpathian travertine fen with halophytes, Continental dry grassland (true steppe), Dry heath, Dry perennial anthropogenic herbaceous vegetation, Forest fringe of acidic nutrient-poor soils, Heavy-metal grassland in Wes…	10	1	1	0	0	0	0	23	23	1	0.165129491
170	Achillea millefolium	Achillea_millefolium	Asteraceae	Asterids	https://doi.org/10.1111/1365-2745.13955	Sergey Rosbakh	2009	DE	Achillea millefolium L. wild cultivated for restoration 2009 Blaufelden T4.5 Temperate subhumid grasslands Germany 49.290838 9.922361 300 50	paper	0	1	0	1	1	1	1	1	Arable land with unmixed crops grown by low-intensity agricultural methods, Bare tilled, fallow or recently abandoned arable land, Boreal and Arctic acidophilous alpine grassland, Carpathian travertine fen with halophytes, Continental dry grassland (true steppe), Dry heath, Dry perennial anthropogenic herbaceous vegetation, Forest fringe of acidic nutrient-poor soils, Heavy-metal grassland in Wes…	14	1	1	0	0	0	0	15	15	1	0.165129491
171	Achillea millefolium	Achillea_millefolium	Asteraceae	Asterids	https://doi.org/10.1111/1365-2745.13955	Sergey Rosbakh	2009	DE	Achillea millefolium L. wild cultivated for restoration 2009 Blaufelden T4.5 Temperate subhumid grasslands Germany 49.290838 9.922361 300 50	paper	0	1	0	1	1	1	1	1	Arable land with unmixed crops grown by low-intensity agricultural methods, Bare tilled, fallow or recently abandoned arable land, Boreal and Arctic acidophilous alpine grassland, Carpathian travertine fen with halophytes, Continental dry grassland (true steppe), Dry heath, Dry perennial anthropogenic herbaceous vegetation, Forest fringe of acidic nutrient-poor soils, Heavy-metal grassland in Wes…	6	1	1	0	0	0	0	6	25	0.24	0.165129491
172	Achillea millefolium	Achillea_millefolium	Asteraceae	Asterids	https://doi.org/10.1111/1365-2745.13955	Sergey Rosbakh	2009	DE	Achillea millefolium L. wild cultivated for restoration 2009 Blaufelden T4.5 Temperate subhumid grasslands Germany 49.290838 9.922361 300 50	paper	0	1	0	1	1	1	1	1	Arable land with unmixed crops grown by low-intensity agricultural methods, Bare tilled, fallow or recently abandoned arable land, Boreal and Arctic acidophilous alpine grassland, Carpathian travertine fen with halophytes, Continental dry grassland (true steppe), Dry heath, Dry perennial anthropogenic herbaceous vegetation, Forest fringe of acidic nutrient-poor soils, Heavy-metal grassland in Wes…	22	1	1	0	0	0	0	21	21	1	0.165129491
175	Achillea millefolium	Achillea_millefolium	Asteraceae	Asterids	https://doi.org/10.1111/1365-2745.13955	Sergey Rosbakh	2009	DE	Achillea millefolium L. wild cultivated for restoration 2009 Blaufelden T4.5 Temperate subhumid grasslands Germany 49.290838 9.922361 300 50	paper	0	1	0	1	1	1	1	1	Arable land with unmixed crops grown by low-intensity agricultural methods, Bare tilled, fallow or recently abandoned arable land, Boreal and Arctic acidophilous alpine grassland, Carpathian travertine fen with halophytes, Continental dry grassland (true steppe), Dry heath, Dry perennial anthropogenic herbaceous vegetation, Forest fringe of acidic nutrient-poor soils, Heavy-metal grassland in Wes…	26	1	1	0	0	0	0	24	24	1	0.165129491
176	Achillea millefolium	Achillea_millefolium	Asteraceae	Asterids	https://doi.org/10.1111/1365-2745.13955	Sergey Rosbakh	2009	DE	Achillea millefolium L. wild cultivated for restoration 2009 Blaufelden T4.5 Temperate subhumid grasslands Germany 49.290838 9.922361 300 50	paper	0	1	0	1	1	1	1	1	Arable land with unmixed crops grown by low-intensity agricultural methods, Bare tilled, fallow or recently abandoned arable land, Boreal and Arctic acidophilous alpine grassland, Carpathian travertine fen with halophytes, Continental dry grassland (true steppe), Dry heath, Dry perennial anthropogenic herbaceous vegetation, Forest fringe of acidic nutrient-poor soils, Heavy-metal grassland in Wes…	10	1	1	0	0	0	0	25	25	1	0.165129491
178	Achillea millefolium	Achillea_millefolium	Asteraceae	Asterids	https://doi.org/10.1111/1365-2745.13955	Sergey Rosbakh	2009	DE	Achillea millefolium L. wild cultivated for restoration 2009 Blaufelden T4.5 Temperate subhumid grasslands Germany 49.290838 9.922361 300 50	paper	0	1	0	1	1	1	1	1	Arable land with unmixed crops grown by low-intensity agricultural methods, Bare tilled, fallow or recently abandoned arable land, Boreal and Arctic acidophilous alpine grassland, Carpathian travertine fen with halophytes, Continental dry grassland (true steppe), Dry heath, Dry perennial anthropogenic herbaceous vegetation, Forest fringe of acidic nutrient-poor soils, Heavy-metal grassland in Wes…	6	1	1	0	0	0	0	5	20	0.25	0.165129491
179	Achillea millefolium	Achillea_millefolium	Asteraceae	Asterids	https://doi.org/10.1111/1365-2745.13955	Sergey Rosbakh	2009	DE	Achillea millefolium L. wild cultivated for restoration 2009 Blaufelden T4.5 Temperate subhumid grasslands Germany 49.290838 9.922361 300 50	paper	0	1	0	1	1	1	1	1	Arable land with unmixed crops grown by low-intensity agricultural methods, Bare tilled, fallow or recently abandoned arable land, Boreal and Arctic acidophilous alpine grassland, Carpathian travertine fen with halophytes, Continental dry grassland (true steppe), Dry heath, Dry perennial anthropogenic herbaceous vegetation, Forest fringe of acidic nutrient-poor soils, Heavy-metal grassland in Wes…	26	1	1	0	0	0	0	19	21	0.904761905	0.165129491
180	Achillea millefolium	Achillea_millefolium	Asteraceae	Asterids	https://doi.org/10.1111/1365-2745.13955	Sergey Rosbakh	2009	DE	Achillea millefolium L. wild cultivated for restoration 2009 Blaufelden T4.5 Temperate subhumid grasslands Germany 49.290838 9.922361 300 50	paper	0	1	0	1	1	1	1	1	Arable land with unmixed crops grown by low-intensity agricultural methods, Bare tilled, fallow or recently abandoned arable land, Boreal and Arctic acidophilous alpine grassland, Carpathian travertine fen with halophytes, Continental dry grassland (true steppe), Dry heath, Dry perennial anthropogenic herbaceous vegetation, Forest fringe of acidic nutrient-poor soils, Heavy-metal grassland in Wes…	10	1	1	0	0	0	0	21	23	0.913043478	0.165129491
117	Achillea millefolium	Achillea_millefolium	Asteraceae	Asterids	Oomes, M. J. M. E., W. Th (1976). "Germination of Six Grassland Herbs in Microsites with Different Water Contents." The Journal of Ecology 64(2): 745-755.	Fern�ndez-Pascual, Eduardo	1975	NL	Achillea millefolium Wild 1975 The Netherlands NA Netherlands 52.1166666666667 4.83333333333333 NA NA	soil	0	1	0	1	1	1	1	1	Arable land with unmixed crops grown by low-intensity agricultural methods, Bare tilled, fallow or recently abandoned arable land, Boreal and Arctic acidophilous alpine grassland, Carpathian travertine fen with halophytes, Continental dry grassland (true steppe), Dry heath, Dry perennial anthropogenic herbaceous vegetation, Forest fringe of acidic nutrient-poor soils, Heavy-metal grassland in Wes…	20	0	1	0	0	0	0	190	200	0.95	0.165129491
181	Achnatherum bromoides	Achnatherum_bromoides	Poaceae	Monocots	10.1093/aob/mcac037	Carta,Angelino	NA	GE	Achnatherum bromoides (L.) P.Beauv. wild native NA K_368388 NA Georgia NA NA NA NA	agar	1	0	0	1	0	0	0	1	Eastern garrigue, Mediterranean Cupressaceae forest	20	0	1	0	0	1	0	5	10	0.5	3.998571429
182	Achnatherum bromoides	Achnatherum_bromoides	Poaceae	Monocots	10.1093/aob/mcac037	Carta,Angelino	NA	GE	Achnatherum bromoides (L.) P.Beauv. wild native NA K_368388 NA Georgia NA NA NA NA	agar	1	0	0	1	0	0	0	1	Eastern garrigue, Mediterranean Cupressaceae forest	15	0	1	1	0	1	0	5	7	0.714285714	3.998571429
183	Achnatherum bromoides	Achnatherum_bromoides	Poaceae	Monocots	10.1093/aob/mcac037	Carta,Angelino	NA	GR	Achnatherum bromoides (L.) P.Beauv. wild native NA K_51297 NA Greece NA NA NA NA	agar	1	0	0	1	0	0	0	1	Eastern garrigue, Mediterranean Cupressaceae forest	13.33333333	1	1	0	0	1	0	2	10	0.2	3.998571429
184	Achnatherum bromoides	Achnatherum_bromoides	Poaceae	Monocots	10.1093/aob/mcac037	Carta,Angelino	NA	GR	Achnatherum bromoides (L.) P.Beauv. wild native NA B_GR-2087705 NA Greece NA NA NA NA	agar	1	0	0	1	0	0	0	1	Eastern garrigue, Mediterranean Cupressaceae forest	22	0	1	0	0	0	0	0	20	0	3.998571429
185	Achnatherum bromoides	Achnatherum_bromoides	Poaceae	Monocots	10.1093/aob/mcac037	Carta,Angelino	NA	GR	Achnatherum bromoides (L.) P.Beauv. wild native NA K_51297 NA Greece NA NA NA NA	agar	1	0	0	1	0	0	0	1	Eastern garrigue, Mediterranean Cupressaceae forest	13.33333333	1	1	0	0	0	0	6	10	0.6	3.998571429
186	Achnatherum bromoides	Achnatherum_bromoides	Poaceae	Monocots	10.1093/aob/mcac037	Carta,Angelino	NA	GR	Achnatherum bromoides (L.) P.Beauv. wild native NA K_51297 NA Greece NA NA NA NA	agar	1	0	0	1	0	0	0	1	Eastern garrigue, Mediterranean Cupressaceae forest	16	1	1	0	0	0	0	10	10	1	3.998571429
187	Achnatherum bromoides	Achnatherum_bromoides	Poaceae	Monocots	10.1093/aob/mcac037	Carta,Angelino	NA	GR	Achnatherum bromoides (L.) P.Beauv. wild native NA K_51297 NA Greece NA NA NA NA	agar	1	0	0	1	0	0	0	1	Eastern garrigue, Mediterranean Cupressaceae forest	16	1	1	0	0	0	0	14	15	0.933333333	3.998571429
188	Achnatherum bromoides	Achnatherum_bromoides	Poaceae	Monocots	10.1093/aob/mcac037	Carta,Angelino	NA	GE	Achnatherum bromoides (L.) P.Beauv. wild native NA K_368388 NA Georgia NA NA NA NA	agar	1	0	0	1	0	0	0	1	Eastern garrigue, Mediterranean Cupressaceae forest	13.33333333	1	1	0	0	1	0	1	9	0.111111111	3.998571429
189	Achnatherum bromoides	Achnatherum_bromoides	Poaceae	Monocots	10.1093/aob/mcac037	Carta,Angelino	NA	GE	Achnatherum bromoides (L.) P.Beauv. wild native NA K_368388 NA Georgia NA NA NA NA	agar	1	0	0	1	0	0	0	1	Eastern garrigue, Mediterranean Cupressaceae forest	15	0	1	0	0	1	0	3	9	0.333333333	3.998571429
190	Achnatherum calamagrostis	Achnatherum_calamagrostis	Poaceae	Monocots	10.1093/aob/mcac037	Carta,Angelino	NA	IT	Achnatherum calamagrostis (L.) P.Beauv. wild native NA K_51080 NA Italy NA NA NA NA	agar	0	1	0	1	0	0	0	0	Temperate and submediterranean montane Pinus sylvestris-Pinus nigra forest	26	1	1	1	0	0	0	18	20	0.9	0.41
191	Achnatherum calamagrostis	Achnatherum_calamagrostis	Poaceae	Monocots	10.1093/aob/mcac037	Carta,Angelino	NA	IT	Achnatherum calamagrostis (L.) P.Beauv. wild native NA K_51080 NA Italy NA NA NA NA	agar	0	1	0	1	0	0	0	0	Temperate and submediterranean montane Pinus sylvestris-Pinus nigra forest	26	1	1	0	0	1	0	7	20	0.35	0.41
192	Achnatherum calamagrostis	Achnatherum_calamagrostis	Poaceae	Monocots	10.1093/aob/mcac037	Carta,Angelino	NA	IT	Achnatherum calamagrostis (L.) P.Beauv. wild native NA K_51080 NA Italy NA NA NA NA	agar	0	1	0	1	0	0	0	0	Temperate and submediterranean montane Pinus sylvestris-Pinus nigra forest	26	1	1	1	0	0	0	11	20	0.55	0.41
193	Achnatherum calamagrostis	Achnatherum_calamagrostis	Poaceae	Monocots	10.1093/aob/mcac037	Carta,Angelino	NA	IT	Achnatherum calamagrostis (L.) P.Beauv. wild native NA K_51080 NA Italy NA NA NA NA	agar	0	1	0	1	0	0	0	0	Temperate and submediterranean montane Pinus sylvestris-Pinus nigra forest	25	0	1	0	0	1	0	15	20	0.75	0.41
194	Achnatherum parviflorum	Achnatherum_parviflorum	Poaceae	Monocots	10.1111/j.1442-1984.2009.00247.x	Cruz-Tejada Diana M	2007	JO	Achnatherum parviflorum NA 2007 Humrit Al-Sahin NA JO 32.08333333 35.65 nd 1e+05	paper	1	0	0	0	0	0	0	1	Mediterranean gypsum scrub	15	1	1	0	0	0	0	145	150	0.966666667	0.940215062
195	Achnatherum parviflorum	Achnatherum_parviflorum	Poaceae	Monocots	10.1111/j.1442-1984.2009.00247.x	Cruz-Tejada Diana M	2007	JO	Achnatherum parviflorum NA 2007 Tafila NA JO 30.533333 35.616667 nd 1e+05	paper	1	0	0	0	0	0	0	1	Mediterranean gypsum scrub	26	1	1	0	0	0	0	131	150	0.873333333	0.940215062
196	Achnatherum parviflorum	Achnatherum_parviflorum	Poaceae	Monocots	10.1111/j.1442-1984.2009.00247.x	Cruz-Tejada Diana M	2007	JO	Achnatherum parviflorum NA 2007 Azraq NA JO 31.76666667 36.55 nd 1e+05	paper	1	0	0	0	0	0	0	1	Mediterranean gypsum scrub	6	1	1	0	0	0	0	146	150	0.973333333	0.940215062
197	Achnatherum parviflorum	Achnatherum_parviflorum	Poaceae	Monocots	10.1111/j.1442-1984.2009.00247.x	Cruz-Tejada Diana M	2007	JO	Achnatherum parviflorum NA 2007 Humrit Al-Sahin NA JO 32.08333333 35.65 nd 1e+05	paper	1	0	0	0	0	0	0	1	Mediterranean gypsum scrub	26	1	1	0	0	0	0	129	150	0.86	0.940215062
198	Achnatherum parviflorum	Achnatherum_parviflorum	Poaceae	Monocots	10.1111/j.1442-1984.2009.00247.x	Cruz-Tejada Diana M	2007	JO	Achnatherum parviflorum NA 2007 Tafila NA JO 30.533333 35.616667 nd 1e+05	paper	1	0	0	0	0	0	0	1	Mediterranean gypsum scrub	15	1	1	0	0	0	0	144	150	0.96	0.940215062
199	Achnatherum parviflorum	Achnatherum_parviflorum	Poaceae	Monocots	10.1111/j.1442-1984.2009.00247.x	Cruz-Tejada Diana M	2007	JO	Achnatherum parviflorum NA 2007 Humrit Al-Sahin NA JO 32.08333333 35.65 nd 1e+05	paper	1	0	0	0	0	0	0	1	Mediterranean gypsum scrub	6	1	1	0	0	0	0	146	150	0.973333333	0.940215062
200	Achnatherum parviflorum	Achnatherum_parviflorum	Poaceae	Monocots	10.1111/j.1442-1984.2009.00247.x	Cruz-Tejada Diana M	2007	JO	Achnatherum parviflorum NA 2007 Tafila NA JO 30.533333 35.616667 nd 1e+05	paper	1	0	0	0	0	0	0	1	Mediterranean gypsum scrub	6	1	1	0	0	0	0	144	150	0.96	0.940215062
201	Achnatherum parviflorum	Achnatherum_parviflorum	Poaceae	Monocots	10.1111/j.1442-1984.2009.00247.x	Cruz-Tejada Diana M	2007	JO	Achnatherum parviflorum NA 2007 Azraq NA JO 31.76666667 36.55 nd 1e+05	paper	1	0	0	0	0	0	0	1	Mediterranean gypsum scrub	15	1	1	0	0	0	0	141	150	0.94	0.940215062
202	Achnatherum parviflorum	Achnatherum_parviflorum	Poaceae	Monocots	10.1111/j.1442-1984.2009.00247.x	Cruz-Tejada Diana M	2007	JO	Achnatherum parviflorum NA 2007 Azraq NA JO 31.76666667 36.55 nd 1e+05	paper	1	0	0	0	0	0	0	1	Mediterranean gypsum scrub	26	1	1	0	0	0	0	146	150	0.973333333	0.940215062
203	Adenocarpus complicatus	Adenocarpus_complicatus	Fabaceae	Rosids	10.1093/aob/mcac037	Carta,Angelino	NA	FR	Adenocarpus complicatus (L.) J.Gay wild native NA K_58861 NA France NA NA NA NA	agar	0	1	0	0	0	0	0	1	Lowland to montane temperate and submediterranean genistoid scrub	15	0	1	0	0	1	0	15	20	0.75	8.064185714
204	Adenocarpus complicatus	Adenocarpus_complicatus	Fabaceae	Rosids	10.1093/aob/mcac037	Carta,Angelino	NA	FR	Adenocarpus complicatus (L.) J.Gay wild native NA K_58861 NA France NA NA NA NA	agar	0	1	0	0	0	0	0	1	Lowland to montane temperate and submediterranean genistoid scrub	16	0	1	0	0	1	0	17	20	0.85	8.064185714
205	Adenocarpus complicatus	Adenocarpus_complicatus	Fabaceae	Rosids	10.1093/aob/mcac037	Carta,Angelino	NA	FR	Adenocarpus complicatus (L.) J.Gay wild native NA K_58861 NA France NA NA NA NA	agar	0	1	0	0	0	0	0	1	Lowland to montane temperate and submediterranean genistoid scrub	16	0	1	0	0	1	0	20	20	1	8.064185714
206	Aegilops biuncialis	Aegilops_biuncialis	Poaceae	Monocots	10.1093/aob/mcac037	Carta,Angelino	NA	GR	Aegilops biuncialis Vis. wild native NA K_37507 NA Greece NA NA NA NA	agar	1	0	0	0	0	0	0	1	Eastern Mediterranean spiny heath (phrygana)	21	0	1	0	0	0	0	100	100	1	13.29666667
207	Aegilops biuncialis	Aegilops_biuncialis	Poaceae	Monocots	10.1093/aob/mcac037	Carta,Angelino	NA	GR	Aegilops biuncialis Vis. wild native NA K_37507 NA Greece NA NA NA NA	agar	1	0	0	0	0	0	0	1	Eastern Mediterranean spiny heath (phrygana)	20	0	1	0	0	0	0	19	20	0.95	13.29666667
208	Aegilops biuncialis	Aegilops_biuncialis	Poaceae	Monocots	10.1093/aob/mcac037	Carta,Angelino	NA	GR	Aegilops biuncialis Vis. wild native NA K_37507 NA Greece NA NA NA NA	agar	1	0	0	0	0	0	0	1	Eastern Mediterranean spiny heath (phrygana)	21	0	1	0	0	0	0	20	20	1	13.29666667
210	Aegilops geniculata	Aegilops_geniculata	Poaceae	Monocots	10.1093/aob/mcac037	Carta,Angelino	NA	GR	Aegilops geniculata Roth wild native NA K_25328 NA Greece NA NA NA NA	agar	1	0	0	0	1	0	0	0	Mediterranean annual-rich dry grassland	21	0	1	0	0	0	0	16	20	0.8	15.12792593
211	Aegilops geniculata	Aegilops_geniculata	Poaceae	Monocots	10.1093/aob/mcac037	Carta,Angelino	NA	MT	Aegilops geniculata Roth wild native NA K_17273 NA Malta NA NA NA NA	agar	1	0	0	0	1	0	0	0	Mediterranean annual-rich dry grassland	16	0	1	0	0	0	0	17	20	0.85	15.12792593
212	Aegilops geniculata	Aegilops_geniculata	Poaceae	Monocots	10.1093/aob/mcac037	Carta,Angelino	NA	IT	Aegilops geniculata Roth wild native NA B_IT-1880202 NA Italy NA NA NA NA	agar	1	0	0	0	1	0	0	0	Mediterranean annual-rich dry grassland	22	0	1	0	0	0	0	20	20	1	15.12792593
213	Aegilops geniculata	Aegilops_geniculata	Poaceae	Monocots	10.1093/aob/mcac037	Carta,Angelino	NA	GR	Aegilops geniculata Roth wild native NA K_25328 NA Greece NA NA NA NA	agar	1	0	0	0	1	0	0	0	Mediterranean annual-rich dry grassland	20	0	1	0	0	0	0	10	10	1	15.12792593
214	Aegilops geniculata	Aegilops_geniculata	Poaceae	Monocots	10.1093/aob/mcac037	Carta,Angelino	NA	MT	Aegilops geniculata Roth wild native NA K_17273 NA Malta NA NA NA NA	agar	1	0	0	0	1	0	0	0	Mediterranean annual-rich dry grassland	16	0	1	0	0	0	0	10	10	1	15.12792593
215	Aegilops geniculata	Aegilops_geniculata	Poaceae	Monocots	10.1093/aob/mcac037	Carta,Angelino	NA	GR	Aegilops geniculata Roth wild native NA K_25328 NA Greece NA NA NA NA	agar	1	0	0	0	1	0	0	0	Mediterranean annual-rich dry grassland	21	0	1	0	0	0	0	83	100	0.83	15.12792593
216	Aegilops geniculata	Aegilops_geniculata	Poaceae	Monocots	10.1093/aob/mcac037	Carta,Angelino	NA	MT	Aegilops geniculata Roth wild native NA K_17273 NA Malta NA NA NA NA	agar	1	0	0	0	1	0	0	0	Mediterranean annual-rich dry grassland	15	0	1	0	0	0	0	9	10	0.9	15.12792593
209	Aegilops geniculata	Aegilops_geniculata	Poaceae	Monocots	10.1080/07929978.1996.10676630	Cruz-Tejada Diana M	1993	IT	Aegilops geniculata NA 1993 Orcia Valley, Tuscany NA IT 43.080421 11.647167 nd 1e+05	paper	1	0	0	0	1	0	0	0	Mediterranean annual-rich dry grassland	14	1	1	0	0	0	0	145	150	0.966666667	15.12792593
223	Aethionema saxatile	Aethionema_saxatile	Brassicaceae	Rosids	10.1093/aob/mcac037	Carta,Angelino	NA	GR	Aethionema saxatile R.Br. wild native NA K_321684 NA Greece NA NA NA NA	agar	0	1	0	0	1	0	0	0	Dry steppic submediterranean pasture of the Amphi-Adriatic region, Heavy-metal dry grassland of the Balkans	15	1	1	0	0	0	0	20	20	1	0.490028571
224	Aethionema saxatile	Aethionema_saxatile	Brassicaceae	Rosids	10.1093/aob/mcac037	Carta,Angelino	NA	GR	Aethionema saxatile R.Br. wild native NA K_321684 NA Greece NA NA NA NA	agar	0	1	0	0	1	0	0	0	Dry steppic submediterranean pasture of the Amphi-Adriatic region, Heavy-metal dry grassland of the Balkans	15	0	1	0	0	0	0	19	20	0.95	0.490028571
217	Aethionema saxatile	Aethionema_saxatile	Brassicaceae	Rosids	10.7320/FlMedit30.408	Cruz-Tejada Diana M	2019	IT	Aethionema saxatile NA 2019 Polizzi Generosa (Palermo), Serre Quacella NA IT 37.847111 14.015573 1351 100	paper	0	1	0	0	1	0	0	0	Dry steppic submediterranean pasture of the Amphi-Adriatic region, Heavy-metal dry grassland of the Balkans	25	0	0	0	0	0	0	100	100	1	0.490028571
218	Aethionema saxatile	Aethionema_saxatile	Brassicaceae	Rosids	10.7320/FlMedit30.408	Cruz-Tejada Diana M	2019	IT	Aethionema saxatile NA 2019 Polizzi Generosa (Palermo), Serre Quacella NA IT 37.847111 14.015573 1351 100	paper	0	1	0	0	1	0	0	0	Dry steppic submediterranean pasture of the Amphi-Adriatic region, Heavy-metal dry grassland of the Balkans	20	0	1	0	0	0	0	92	100	0.92	0.490028571
219	Aethionema saxatile	Aethionema_saxatile	Brassicaceae	Rosids	10.7320/FlMedit30.408	Cruz-Tejada Diana M	2019	IT	Aethionema saxatile NA 2019 Polizzi Generosa (Palermo), Serre Quacella NA IT 37.847111 14.015573 1351 100	paper	0	1	0	0	1	0	0	0	Dry steppic submediterranean pasture of the Amphi-Adriatic region, Heavy-metal dry grassland of the Balkans	15	0	1	0	0	0	0	98	100	0.98	0.490028571
220	Aethionema saxatile	Aethionema_saxatile	Brassicaceae	Rosids	10.7320/FlMedit30.408	Cruz-Tejada Diana M	2019	IT	Aethionema saxatile NA 2019 Polizzi Generosa (Palermo), Serre Quacella NA IT 37.847111 14.015573 1351 100	paper	0	1	0	0	1	0	0	0	Dry steppic submediterranean pasture of the Amphi-Adriatic region, Heavy-metal dry grassland of the Balkans	20	0	0	0	0	0	0	100	100	1	0.490028571
221	Aethionema saxatile	Aethionema_saxatile	Brassicaceae	Rosids	10.7320/FlMedit30.408	Cruz-Tejada Diana M	2019	IT	Aethionema saxatile NA 2019 Polizzi Generosa (Palermo), Serre Quacella NA IT 37.847111 14.015573 1351 100	paper	0	1	0	0	1	0	0	0	Dry steppic submediterranean pasture of the Amphi-Adriatic region, Heavy-metal dry grassland of the Balkans	15	0	0	0	0	0	0	100	100	1	0.490028571
222	Aethionema saxatile	Aethionema_saxatile	Brassicaceae	Rosids	10.7320/FlMedit30.408	Cruz-Tejada Diana M	2019	IT	Aethionema saxatile NA 2019 Polizzi Generosa (Palermo), Serre Quacella NA IT 37.847111 14.015573 1351 100	paper	0	1	0	0	1	0	0	0	Dry steppic submediterranean pasture of the Amphi-Adriatic region, Heavy-metal dry grassland of the Balkans	25	0	1	0	0	0	0	94	100	0.94	0.490028571
242	Agrostis capillaris	Agrostis_capillaris	Poaceae	Monocots	10.1093/aob/mcab135	Fern�ndez-Pascual, Eduardo	NA	ES	Agrostis capillaris Wild NA SOS243 temperate deciduous forests biome, hay meadows Spain NA NA NA NA	agar	0	1	1	1	1	0	0	1	Acidophilous Quercus forest, Alpine and subalpine ericoid heath, Atlantic and Baltic broad-leaved coastal dune forest, Atlantic and Baltic coastal Empetrum heath, Atlantic and Baltic moist and wet dune slack, Atlantic coastal Calluna and Ulex heath, Boreal and Arctic acidophilous alpine grassland, Dry heath, Forest fringe of acidic nutrient-poor soils, Heavy-metal grassland in Western and Central…	25	1	1	0	0	0	0	51	99	0.515151515	0.066693435
243	Agrostis capillaris	Agrostis_capillaris	Poaceae	Monocots	10.1093/aob/mcab135	Fern�ndez-Pascual, Eduardo	NA	FR	Agrostis capillaris Wild NA SOS247 temperate deciduous forests biome, hay meadows France NA NA NA NA	agar	0	1	1	1	1	0	0	1	Acidophilous Quercus forest, Alpine and subalpine ericoid heath, Atlantic and Baltic broad-leaved coastal dune forest, Atlantic and Baltic coastal Empetrum heath, Atlantic and Baltic moist and wet dune slack, Atlantic coastal Calluna and Ulex heath, Boreal and Arctic acidophilous alpine grassland, Dry heath, Forest fringe of acidic nutrient-poor soils, Heavy-metal grassland in Western and Central…	17	1	1	0	0	0	0	16	33	0.484848485	0.066693435
244	Agrostis capillaris	Agrostis_capillaris	Poaceae	Monocots	10.1093/aob/mcab135	Fern�ndez-Pascual, Eduardo	NA	ES	Agrostis capillaris Wild NA SOS243 temperate deciduous forests biome, hay meadows Spain NA NA NA NA	agar	0	1	1	1	1	0	0	1	Acidophilous Quercus forest, Alpine and subalpine ericoid heath, Atlantic and Baltic broad-leaved coastal dune forest, Atlantic and Baltic coastal Empetrum heath, Atlantic and Baltic moist and wet dune slack, Atlantic coastal Calluna and Ulex heath, Boreal and Arctic acidophilous alpine grassland, Dry heath, Forest fringe of acidic nutrient-poor soils, Heavy-metal grassland in Western and Central…	17	1	1	0	0	0	0	98	98	1	0.066693435
248	Agrostis capillaris	Agrostis_capillaris	Poaceae	Monocots	10.1093/aob/mcab135	Fern�ndez-Pascual, Eduardo	NA	FR	Agrostis capillaris Wild NA SOS252 temperate deciduous forests biome, hay meadows France NA NA NA NA	agar	0	1	1	1	1	0	0	1	Acidophilous Quercus forest, Alpine and subalpine ericoid heath, Atlantic and Baltic broad-leaved coastal dune forest, Atlantic and Baltic coastal Empetrum heath, Atlantic and Baltic moist and wet dune slack, Atlantic coastal Calluna and Ulex heath, Boreal and Arctic acidophilous alpine grassland, Dry heath, Forest fringe of acidic nutrient-poor soils, Heavy-metal grassland in Western and Central…	17	1	1	0	0	0	0	31	58	0.534482759	0.066693435
251	Agrostis capillaris	Agrostis_capillaris	Poaceae	Monocots	10.1093/aob/mcab135	Fern�ndez-Pascual, Eduardo	NA	ES	Agrostis capillaris Wild NA SOS243 temperate deciduous forests biome, hay meadows Spain NA NA NA NA	agar	0	1	1	1	1	0	0	1	Acidophilous Quercus forest, Alpine and subalpine ericoid heath, Atlantic and Baltic broad-leaved coastal dune forest, Atlantic and Baltic coastal Empetrum heath, Atlantic and Baltic moist and wet dune slack, Atlantic coastal Calluna and Ulex heath, Boreal and Arctic acidophilous alpine grassland, Dry heath, Forest fringe of acidic nutrient-poor soils, Heavy-metal grassland in Western and Central…	9	1	1	0	0	0	0	53	91	0.582417582	0.066693435
252	Agrostis capillaris	Agrostis_capillaris	Poaceae	Monocots	10.1093/aob/mcac037	Carta,Angelino	NA	GB	Agrostis capillaris L. wild native NA K_12599 NA United-Kingdom NA NA NA NA	agar	0	1	1	1	1	0	0	1	Acidophilous Quercus forest, Alpine and subalpine ericoid heath, Atlantic and Baltic broad-leaved coastal dune forest, Atlantic and Baltic coastal Empetrum heath, Atlantic and Baltic moist and wet dune slack, Atlantic coastal Calluna and Ulex heath, Boreal and Arctic acidophilous alpine grassland, Dry heath, Forest fringe of acidic nutrient-poor soils, Heavy-metal grassland in Western and Central…	21	0	1	0	0	1	0	49	50	0.98	0.066693435
253	Agrostis capillaris	Agrostis_capillaris	Poaceae	Monocots	10.1093/aob/mcac037	Carta,Angelino	NA	GB	Agrostis capillaris L. wild native NA K_58056 NA United-Kingdom NA NA NA NA	agar	0	1	1	1	1	0	0	1	Acidophilous Quercus forest, Alpine and subalpine ericoid heath, Atlantic and Baltic broad-leaved coastal dune forest, Atlantic and Baltic coastal Empetrum heath, Atlantic and Baltic moist and wet dune slack, Atlantic coastal Calluna and Ulex heath, Boreal and Arctic acidophilous alpine grassland, Dry heath, Forest fringe of acidic nutrient-poor soils, Heavy-metal grassland in Western and Central…	15	1	1	0	0	1	0	50	50	1	0.066693435
254	Agrostis capillaris	Agrostis_capillaris	Poaceae	Monocots	10.1093/aob/mcac037	Carta,Angelino	NA	GB	Agrostis capillaris L. wild native NA K_408961 NA United-Kingdom NA NA NA NA	agar	0	1	1	1	1	0	0	1	Acidophilous Quercus forest, Alpine and subalpine ericoid heath, Atlantic and Baltic broad-leaved coastal dune forest, Atlantic and Baltic coastal Empetrum heath, Atlantic and Baltic moist and wet dune slack, Atlantic coastal Calluna and Ulex heath, Boreal and Arctic acidophilous alpine grassland, Dry heath, Forest fringe of acidic nutrient-poor soils, Heavy-metal grassland in Western and Central…	13.33333333	1	1	0	0	0	0	19	20	0.95	0.066693435
258	Agrostis capillaris	Agrostis_capillaris	Poaceae	Monocots	10.1093/aob/mcac037	Carta,Angelino	NA	GB	Agrostis capillaris L. wild native NA K_408961 NA United-Kingdom NA NA NA NA	agar	0	1	1	1	1	0	0	1	Acidophilous Quercus forest, Alpine and subalpine ericoid heath, Atlantic and Baltic broad-leaved coastal dune forest, Atlantic and Baltic coastal Empetrum heath, Atlantic and Baltic moist and wet dune slack, Atlantic coastal Calluna and Ulex heath, Boreal and Arctic acidophilous alpine grassland, Dry heath, Forest fringe of acidic nutrient-poor soils, Heavy-metal grassland in Western and Central…	15	0	1	0	0	0	0	19	20	0.95	0.066693435
259	Agrostis capillaris	Agrostis_capillaris	Poaceae	Monocots	10.1093/aob/mcac037	Carta,Angelino	NA	GB	Agrostis capillaris L. wild native NA K_39958 NA United-Kingdom NA NA NA NA	agar	0	1	1	1	1	0	0	1	Acidophilous Quercus forest, Alpine and subalpine ericoid heath, Atlantic and Baltic broad-leaved coastal dune forest, Atlantic and Baltic coastal Empetrum heath, Atlantic and Baltic moist and wet dune slack, Atlantic coastal Calluna and Ulex heath, Boreal and Arctic acidophilous alpine grassland, Dry heath, Forest fringe of acidic nutrient-poor soils, Heavy-metal grassland in Western and Central…	16	1	1	0	0	1	0	18	20	0.9	0.066693435
264	Agrostis capillaris	Agrostis_capillaris	Poaceae	Monocots	10.1093/aob/mcac037	Carta,Angelino	NA	GR	Agrostis capillaris L. wild native NA K_163376 NA Greece NA NA NA NA	agar	0	1	1	1	1	0	0	1	Acidophilous Quercus forest, Alpine and subalpine ericoid heath, Atlantic and Baltic broad-leaved coastal dune forest, Atlantic and Baltic coastal Empetrum heath, Atlantic and Baltic moist and wet dune slack, Atlantic coastal Calluna and Ulex heath, Boreal and Arctic acidophilous alpine grassland, Dry heath, Forest fringe of acidic nutrient-poor soils, Heavy-metal grassland in Western and Central…	20	0	1	0	0	0	0	18	20	0.9	0.066693435
269	Agrostis capillaris	Agrostis_capillaris	Poaceae	Monocots	10.1093/aob/mcac037	Carta,Angelino	NA	GB	Agrostis capillaris L. wild native NA K_58056 NA United-Kingdom NA NA NA NA	agar	0	1	1	1	1	0	0	1	Acidophilous Quercus forest, Alpine and subalpine ericoid heath, Atlantic and Baltic broad-leaved coastal dune forest, Atlantic and Baltic coastal Empetrum heath, Atlantic and Baltic moist and wet dune slack, Atlantic coastal Calluna and Ulex heath, Boreal and Arctic acidophilous alpine grassland, Dry heath, Forest fringe of acidic nutrient-poor soils, Heavy-metal grassland in Western and Central…	15	1	1	0	0	0	0	47	49	0.959183673	0.066693435
272	Agrostis capillaris	Agrostis_capillaris	Poaceae	Monocots	10.1093/aob/mcac037	Carta,Angelino	NA	GB	Agrostis capillaris L. wild native NA K_408961 NA United-Kingdom NA NA NA NA	agar	0	1	1	1	1	0	0	1	Acidophilous Quercus forest, Alpine and subalpine ericoid heath, Atlantic and Baltic broad-leaved coastal dune forest, Atlantic and Baltic coastal Empetrum heath, Atlantic and Baltic moist and wet dune slack, Atlantic coastal Calluna and Ulex heath, Boreal and Arctic acidophilous alpine grassland, Dry heath, Forest fringe of acidic nutrient-poor soils, Heavy-metal grassland in Western and Central…	20	0	1	0	0	0	0	18	20	0.9	0.066693435
281	Agrostis capillaris	Agrostis_capillaris	Poaceae	Monocots	10.1093/aob/mcac037	Carta,Angelino	NA	GR	Agrostis capillaris L. wild native NA K_163376 NA Greece NA NA NA NA	agar	0	1	1	1	1	0	0	1	Acidophilous Quercus forest, Alpine and subalpine ericoid heath, Atlantic and Baltic broad-leaved coastal dune forest, Atlantic and Baltic coastal Empetrum heath, Atlantic and Baltic moist and wet dune slack, Atlantic coastal Calluna and Ulex heath, Boreal and Arctic acidophilous alpine grassland, Dry heath, Forest fringe of acidic nutrient-poor soils, Heavy-metal grassland in Western and Central…	15	0	1	0	0	0	0	17	20	0.85	0.066693435
247	Agrostis capillaris	Agrostis_capillaris	Poaceae	Monocots	Hanslin, H. M. H., Hans Martin; Eggen, Trine (2005). "Salinity tolerance during germination of seashore halophytes and salt-tolerant grass cultivars." Seed Science Research 15(1): 43-50.	Fern�ndez-Pascual, Eduardo	2004	DK	Agrostis capillaris Wild 2004 DLF-TRIFOLIUM Company, Denmark NA Denmark 55.75 9.68333333333333 NA NA	other	0	1	1	1	1	0	0	1	Acidophilous Quercus forest, Alpine and subalpine ericoid heath, Atlantic and Baltic broad-leaved coastal dune forest, Atlantic and Baltic coastal Empetrum heath, Atlantic and Baltic moist and wet dune slack, Atlantic coastal Calluna and Ulex heath, Boreal and Arctic acidophilous alpine grassland, Dry heath, Forest fringe of acidic nutrient-poor soils, Heavy-metal grassland in Western and Central…	21	1	1	0	0	0	0	57	60	0.95	0.066693435
245	Agrostis capillaris	Agrostis_capillaris	Poaceae	Monocots	Thompson, K. (1989). "A Comparative Study of Germination Responses to High Irradiance Light." Annals of Botany 63(1): 159-162.	Fern�ndez-Pascual, Eduardo	1988	GB	Agrostis capillaris Wild 1988 Plymouth, UK NA UK 50.3666666666667 -4.13333333333333 NA NA	paper	0	1	1	1	1	0	0	1	Acidophilous Quercus forest, Alpine and subalpine ericoid heath, Atlantic and Baltic broad-leaved coastal dune forest, Atlantic and Baltic coastal Empetrum heath, Atlantic and Baltic moist and wet dune slack, Atlantic coastal Calluna and Ulex heath, Boreal and Arctic acidophilous alpine grassland, Dry heath, Forest fringe of acidic nutrient-poor soils, Heavy-metal grassland in Western and Central…	15	0	1	0	0	0	0	1	100	0.01	0.066693435
246	Agrostis capillaris	Agrostis_capillaris	Poaceae	Monocots	Thompson, K. (1989). "A Comparative Study of Germination Responses to High Irradiance Light." Annals of Botany 63(1): 159-162.	Fern�ndez-Pascual, Eduardo	1988	GB	Agrostis capillaris Wild 1988 Plymouth, UK NA UK 50.3666666666667 -4.13333333333333 NA NA	paper	0	1	1	1	1	0	0	1	Acidophilous Quercus forest, Alpine and subalpine ericoid heath, Atlantic and Baltic broad-leaved coastal dune forest, Atlantic and Baltic coastal Empetrum heath, Atlantic and Baltic moist and wet dune slack, Atlantic coastal Calluna and Ulex heath, Boreal and Arctic acidophilous alpine grassland, Dry heath, Forest fringe of acidic nutrient-poor soils, Heavy-metal grassland in Western and Central…	15	1	1	0	0	0	0	86	100	0.86	0.066693435
249	Agrostis capillaris	Agrostis_capillaris	Poaceae	Monocots	Thompson, K. (1989). "A Comparative Study of Germination Responses to High Irradiance Light." Annals of Botany 63(1): 159-162.	Fern�ndez-Pascual, Eduardo	1988	GB	Agrostis capillaris Wild 1988 Plymouth, UK NA UK 50.3666666666667 -4.13333333333333 NA NA	paper	0	1	1	1	1	0	0	1	Acidophilous Quercus forest, Alpine and subalpine ericoid heath, Atlantic and Baltic broad-leaved coastal dune forest, Atlantic and Baltic coastal Empetrum heath, Atlantic and Baltic moist and wet dune slack, Atlantic coastal Calluna and Ulex heath, Boreal and Arctic acidophilous alpine grassland, Dry heath, Forest fringe of acidic nutrient-poor soils, Heavy-metal grassland in Western and Central…	15	0	1	0	0	0	0	20	100	0.2	0.066693435
250	Agrostis capillaris	Agrostis_capillaris	Poaceae	Monocots	Thompson, K. (1989). "A Comparative Study of Germination Responses to High Irradiance Light." Annals of Botany 63(1): 159-162.	Fern�ndez-Pascual, Eduardo	1988	GB	Agrostis capillaris Wild 1988 Plymouth, UK NA UK 50.3666666666667 -4.13333333333333 NA NA	paper	0	1	1	1	1	0	0	1	Acidophilous Quercus forest, Alpine and subalpine ericoid heath, Atlantic and Baltic broad-leaved coastal dune forest, Atlantic and Baltic coastal Empetrum heath, Atlantic and Baltic moist and wet dune slack, Atlantic coastal Calluna and Ulex heath, Boreal and Arctic acidophilous alpine grassland, Dry heath, Forest fringe of acidic nutrient-poor soils, Heavy-metal grassland in Western and Central…	15	0	0	0	0	0	0	1	100	0.01	0.066693435
255	Agrostis capillaris	Agrostis_capillaris	Poaceae	Monocots	https://doi.org/10.1111/1365-2745.13955	Sergey Rosbakh	2012	DE	Agrostis capillaris L. wild cultivated for restoration 2012 Blaufelden T4.5 Temperate subhumid grasslands Germany 49.290838 9.922361 400 50	paper	0	1	1	1	1	0	0	1	Acidophilous Quercus forest, Alpine and subalpine ericoid heath, Atlantic and Baltic broad-leaved coastal dune forest, Atlantic and Baltic coastal Empetrum heath, Atlantic and Baltic moist and wet dune slack, Atlantic coastal Calluna and Ulex heath, Boreal and Arctic acidophilous alpine grassland, Dry heath, Forest fringe of acidic nutrient-poor soils, Heavy-metal grassland in Western and Central…	6	1	1	1	0	0	0	15	16	0.9375	0.066693435
256	Agrostis capillaris	Agrostis_capillaris	Poaceae	Monocots	https://doi.org/10.1111/1365-2745.13955	Sergey Rosbakh	2012	DE	Agrostis capillaris L. wild cultivated for restoration 2012 Blaufelden T4.5 Temperate subhumid grasslands Germany 49.290838 9.922361 400 50	paper	0	1	1	1	1	0	0	1	Acidophilous Quercus forest, Alpine and subalpine ericoid heath, Atlantic and Baltic broad-leaved coastal dune forest, Atlantic and Baltic coastal Empetrum heath, Atlantic and Baltic moist and wet dune slack, Atlantic coastal Calluna and Ulex heath, Boreal and Arctic acidophilous alpine grassland, Dry heath, Forest fringe of acidic nutrient-poor soils, Heavy-metal grassland in Western and Central…	26	1	1	1	0	0	0	16	16	1	0.066693435
257	Agrostis capillaris	Agrostis_capillaris	Poaceae	Monocots	https://doi.org/10.1111/1365-2745.13955	Sergey Rosbakh	2012	DE	Agrostis capillaris L. wild cultivated for restoration 2012 Blaufelden T4.5 Temperate subhumid grasslands Germany 49.290838 9.922361 400 50	paper	0	1	1	1	1	0	0	1	Acidophilous Quercus forest, Alpine and subalpine ericoid heath, Atlantic and Baltic broad-leaved coastal dune forest, Atlantic and Baltic coastal Empetrum heath, Atlantic and Baltic moist and wet dune slack, Atlantic coastal Calluna and Ulex heath, Boreal and Arctic acidophilous alpine grassland, Dry heath, Forest fringe of acidic nutrient-poor soils, Heavy-metal grassland in Western and Central…	26	1	1	1	0	0	0	13	13	1	0.066693435
260	Agrostis capillaris	Agrostis_capillaris	Poaceae	Monocots	https://doi.org/10.1111/1365-2745.13955	Sergey Rosbakh	2012	DE	Agrostis capillaris L. wild cultivated for restoration 2012 Blaufelden T4.5 Temperate subhumid grasslands Germany 49.290838 9.922361 400 50	paper	0	1	1	1	1	0	0	1	Acidophilous Quercus forest, Alpine and subalpine ericoid heath, Atlantic and Baltic broad-leaved coastal dune forest, Atlantic and Baltic coastal Empetrum heath, Atlantic and Baltic moist and wet dune slack, Atlantic coastal Calluna and Ulex heath, Boreal and Arctic acidophilous alpine grassland, Dry heath, Forest fringe of acidic nutrient-poor soils, Heavy-metal grassland in Western and Central…	14	1	1	1	0	0	0	19	19	1	0.066693435
261	Agrostis capillaris	Agrostis_capillaris	Poaceae	Monocots	https://doi.org/10.1111/1365-2745.13955	Sergey Rosbakh	2012	DE	Agrostis capillaris L. wild cultivated for restoration 2012 Blaufelden T4.5 Temperate subhumid grasslands Germany 49.290838 9.922361 400 50	paper	0	1	1	1	1	0	0	1	Acidophilous Quercus forest, Alpine and subalpine ericoid heath, Atlantic and Baltic broad-leaved coastal dune forest, Atlantic and Baltic coastal Empetrum heath, Atlantic and Baltic moist and wet dune slack, Atlantic coastal Calluna and Ulex heath, Boreal and Arctic acidophilous alpine grassland, Dry heath, Forest fringe of acidic nutrient-poor soils, Heavy-metal grassland in Western and Central…	6	1	1	1	0	0	0	13	16	0.8125	0.066693435
262	Agrostis capillaris	Agrostis_capillaris	Poaceae	Monocots	https://doi.org/10.1111/1365-2745.13955	Sergey Rosbakh	2012	DE	Agrostis capillaris L. wild cultivated for restoration 2012 Blaufelden T4.5 Temperate subhumid grasslands Germany 49.290838 9.922361 400 50	paper	0	1	1	1	1	0	0	1	Acidophilous Quercus forest, Alpine and subalpine ericoid heath, Atlantic and Baltic broad-leaved coastal dune forest, Atlantic and Baltic coastal Empetrum heath, Atlantic and Baltic moist and wet dune slack, Atlantic coastal Calluna and Ulex heath, Boreal and Arctic acidophilous alpine grassland, Dry heath, Forest fringe of acidic nutrient-poor soils, Heavy-metal grassland in Western and Central…	26	1	1	1	0	0	0	19	19	1	0.066693435
263	Agrostis capillaris	Agrostis_capillaris	Poaceae	Monocots	https://doi.org/10.1111/1365-2745.13955	Sergey Rosbakh	2012	DE	Agrostis capillaris L. wild cultivated for restoration 2012 Blaufelden T4.5 Temperate subhumid grasslands Germany 49.290838 9.922361 400 50	paper	0	1	1	1	1	0	0	1	Acidophilous Quercus forest, Alpine and subalpine ericoid heath, Atlantic and Baltic broad-leaved coastal dune forest, Atlantic and Baltic coastal Empetrum heath, Atlantic and Baltic moist and wet dune slack, Atlantic coastal Calluna and Ulex heath, Boreal and Arctic acidophilous alpine grassland, Dry heath, Forest fringe of acidic nutrient-poor soils, Heavy-metal grassland in Western and Central…	6	1	1	1	0	0	0	16	19	0.842105263	0.066693435
265	Agrostis capillaris	Agrostis_capillaris	Poaceae	Monocots	https://doi.org/10.1111/1365-2745.13955	Sergey Rosbakh	2012	DE	Agrostis capillaris L. wild cultivated for restoration 2012 Blaufelden T4.5 Temperate subhumid grasslands Germany 49.290838 9.922361 400 50	paper	0	1	1	1	1	0	0	1	Acidophilous Quercus forest, Alpine and subalpine ericoid heath, Atlantic and Baltic broad-leaved coastal dune forest, Atlantic and Baltic coastal Empetrum heath, Atlantic and Baltic moist and wet dune slack, Atlantic coastal Calluna and Ulex heath, Boreal and Arctic acidophilous alpine grassland, Dry heath, Forest fringe of acidic nutrient-poor soils, Heavy-metal grassland in Western and Central…	18	1	1	1	0	0	0	17	17	1	0.066693435
266	Agrostis capillaris	Agrostis_capillaris	Poaceae	Monocots	https://doi.org/10.1111/1365-2745.13955	Sergey Rosbakh	2012	DE	Agrostis capillaris L. wild cultivated for restoration 2012 Blaufelden T4.5 Temperate subhumid grasslands Germany 49.290838 9.922361 400 50	paper	0	1	1	1	1	0	0	1	Acidophilous Quercus forest, Alpine and subalpine ericoid heath, Atlantic and Baltic broad-leaved coastal dune forest, Atlantic and Baltic coastal Empetrum heath, Atlantic and Baltic moist and wet dune slack, Atlantic coastal Calluna and Ulex heath, Boreal and Arctic acidophilous alpine grassland, Dry heath, Forest fringe of acidic nutrient-poor soils, Heavy-metal grassland in Western and Central…	10	1	1	1	0	0	0	17	17	1	0.066693435
267	Agrostis capillaris	Agrostis_capillaris	Poaceae	Monocots	https://doi.org/10.1111/1365-2745.13955	Sergey Rosbakh	2012	DE	Agrostis capillaris L. wild cultivated for restoration 2012 Blaufelden T4.5 Temperate subhumid grasslands Germany 49.290838 9.922361 400 50	paper	0	1	1	1	1	0	0	1	Acidophilous Quercus forest, Alpine and subalpine ericoid heath, Atlantic and Baltic broad-leaved coastal dune forest, Atlantic and Baltic coastal Empetrum heath, Atlantic and Baltic moist and wet dune slack, Atlantic coastal Calluna and Ulex heath, Boreal and Arctic acidophilous alpine grassland, Dry heath, Forest fringe of acidic nutrient-poor soils, Heavy-metal grassland in Western and Central…	10	1	1	1	0	0	0	15	15	1	0.066693435
268	Agrostis capillaris	Agrostis_capillaris	Poaceae	Monocots	https://doi.org/10.1111/1365-2745.13955	Sergey Rosbakh	2012	DE	Agrostis capillaris L. wild cultivated for restoration 2012 Blaufelden T4.5 Temperate subhumid grasslands Germany 49.290838 9.922361 400 50	paper	0	1	1	1	1	0	0	1	Acidophilous Quercus forest, Alpine and subalpine ericoid heath, Atlantic and Baltic broad-leaved coastal dune forest, Atlantic and Baltic coastal Empetrum heath, Atlantic and Baltic moist and wet dune slack, Atlantic coastal Calluna and Ulex heath, Boreal and Arctic acidophilous alpine grassland, Dry heath, Forest fringe of acidic nutrient-poor soils, Heavy-metal grassland in Western and Central…	18	1	1	1	0	0	0	20	20	1	0.066693435
270	Agrostis capillaris	Agrostis_capillaris	Poaceae	Monocots	https://doi.org/10.1111/1365-2745.13955	Sergey Rosbakh	2012	DE	Agrostis capillaris L. wild cultivated for restoration 2012 Blaufelden T4.5 Temperate subhumid grasslands Germany 49.290838 9.922361 400 50	paper	0	1	1	1	1	0	0	1	Acidophilous Quercus forest, Alpine and subalpine ericoid heath, Atlantic and Baltic broad-leaved coastal dune forest, Atlantic and Baltic coastal Empetrum heath, Atlantic and Baltic moist and wet dune slack, Atlantic coastal Calluna and Ulex heath, Boreal and Arctic acidophilous alpine grassland, Dry heath, Forest fringe of acidic nutrient-poor soils, Heavy-metal grassland in Western and Central…	10	1	1	1	0	0	0	20	20	1	0.066693435
271	Agrostis capillaris	Agrostis_capillaris	Poaceae	Monocots	https://doi.org/10.1111/1365-2745.13955	Sergey Rosbakh	2012	DE	Agrostis capillaris L. wild cultivated for restoration 2012 Blaufelden T4.5 Temperate subhumid grasslands Germany 49.290838 9.922361 400 50	paper	0	1	1	1	1	0	0	1	Acidophilous Quercus forest, Alpine and subalpine ericoid heath, Atlantic and Baltic broad-leaved coastal dune forest, Atlantic and Baltic coastal Empetrum heath, Atlantic and Baltic moist and wet dune slack, Atlantic coastal Calluna and Ulex heath, Boreal and Arctic acidophilous alpine grassland, Dry heath, Forest fringe of acidic nutrient-poor soils, Heavy-metal grassland in Western and Central…	14	1	1	1	0	0	0	20	20	1	0.066693435
273	Agrostis capillaris	Agrostis_capillaris	Poaceae	Monocots	https://doi.org/10.1111/1365-2745.13955	Sergey Rosbakh	2012	DE	Agrostis capillaris L. wild cultivated for restoration 2012 Blaufelden T4.5 Temperate subhumid grasslands Germany 49.290838 9.922361 400 50	paper	0	1	1	1	1	0	0	1	Acidophilous Quercus forest, Alpine and subalpine ericoid heath, Atlantic and Baltic broad-leaved coastal dune forest, Atlantic and Baltic coastal Empetrum heath, Atlantic and Baltic moist and wet dune slack, Atlantic coastal Calluna and Ulex heath, Boreal and Arctic acidophilous alpine grassland, Dry heath, Forest fringe of acidic nutrient-poor soils, Heavy-metal grassland in Western and Central…	22	1	1	1	0	0	0	17	17	1	0.066693435
274	Agrostis capillaris	Agrostis_capillaris	Poaceae	Monocots	https://doi.org/10.1111/1365-2745.13955	Sergey Rosbakh	2012	DE	Agrostis capillaris L. wild cultivated for restoration 2012 Blaufelden T4.5 Temperate subhumid grasslands Germany 49.290838 9.922361 400 50	paper	0	1	1	1	1	0	0	1	Acidophilous Quercus forest, Alpine and subalpine ericoid heath, Atlantic and Baltic broad-leaved coastal dune forest, Atlantic and Baltic coastal Empetrum heath, Atlantic and Baltic moist and wet dune slack, Atlantic coastal Calluna and Ulex heath, Boreal and Arctic acidophilous alpine grassland, Dry heath, Forest fringe of acidic nutrient-poor soils, Heavy-metal grassland in Western and Central…	26	1	1	1	0	0	0	16	17	0.941176471	0.066693435
275	Agrostis capillaris	Agrostis_capillaris	Poaceae	Monocots	https://doi.org/10.1111/1365-2745.13955	Sergey Rosbakh	2012	DE	Agrostis capillaris L. wild cultivated for restoration 2012 Blaufelden T4.5 Temperate subhumid grasslands Germany 49.290838 9.922361 400 50	paper	0	1	1	1	1	0	0	1	Acidophilous Quercus forest, Alpine and subalpine ericoid heath, Atlantic and Baltic broad-leaved coastal dune forest, Atlantic and Baltic coastal Empetrum heath, Atlantic and Baltic moist and wet dune slack, Atlantic coastal Calluna and Ulex heath, Boreal and Arctic acidophilous alpine grassland, Dry heath, Forest fringe of acidic nutrient-poor soils, Heavy-metal grassland in Western and Central…	22	1	1	1	0	0	0	18	18	1	0.066693435
276	Agrostis capillaris	Agrostis_capillaris	Poaceae	Monocots	https://doi.org/10.1111/1365-2745.13955	Sergey Rosbakh	2012	DE	Agrostis capillaris L. wild cultivated for restoration 2012 Blaufelden T4.5 Temperate subhumid grasslands Germany 49.290838 9.922361 400 50	paper	0	1	1	1	1	0	0	1	Acidophilous Quercus forest, Alpine and subalpine ericoid heath, Atlantic and Baltic broad-leaved coastal dune forest, Atlantic and Baltic coastal Empetrum heath, Atlantic and Baltic moist and wet dune slack, Atlantic coastal Calluna and Ulex heath, Boreal and Arctic acidophilous alpine grassland, Dry heath, Forest fringe of acidic nutrient-poor soils, Heavy-metal grassland in Western and Central…	10	1	1	1	0	0	0	16	16	1	0.066693435
277	Agrostis capillaris	Agrostis_capillaris	Poaceae	Monocots	https://doi.org/10.1111/1365-2745.13955	Sergey Rosbakh	2012	DE	Agrostis capillaris L. wild cultivated for restoration 2012 Blaufelden T4.5 Temperate subhumid grasslands Germany 49.290838 9.922361 400 50	paper	0	1	1	1	1	0	0	1	Acidophilous Quercus forest, Alpine and subalpine ericoid heath, Atlantic and Baltic broad-leaved coastal dune forest, Atlantic and Baltic coastal Empetrum heath, Atlantic and Baltic moist and wet dune slack, Atlantic coastal Calluna and Ulex heath, Boreal and Arctic acidophilous alpine grassland, Dry heath, Forest fringe of acidic nutrient-poor soils, Heavy-metal grassland in Western and Central…	6	1	1	1	0	0	0	15	19	0.789473684	0.066693435
278	Agrostis capillaris	Agrostis_capillaris	Poaceae	Monocots	https://doi.org/10.1111/1365-2745.13955	Sergey Rosbakh	2012	DE	Agrostis capillaris L. wild cultivated for restoration 2012 Blaufelden T4.5 Temperate subhumid grasslands Germany 49.290838 9.922361 400 50	paper	0	1	1	1	1	0	0	1	Acidophilous Quercus forest, Alpine and subalpine ericoid heath, Atlantic and Baltic broad-leaved coastal dune forest, Atlantic and Baltic coastal Empetrum heath, Atlantic and Baltic moist and wet dune slack, Atlantic coastal Calluna and Ulex heath, Boreal and Arctic acidophilous alpine grassland, Dry heath, Forest fringe of acidic nutrient-poor soils, Heavy-metal grassland in Western and Central…	14	1	1	1	0	0	0	17	17	1	0.066693435
279	Agrostis capillaris	Agrostis_capillaris	Poaceae	Monocots	https://doi.org/10.1111/1365-2745.13955	Sergey Rosbakh	2012	DE	Agrostis capillaris L. wild cultivated for restoration 2012 Blaufelden T4.5 Temperate subhumid grasslands Germany 49.290838 9.922361 400 50	paper	0	1	1	1	1	0	0	1	Acidophilous Quercus forest, Alpine and subalpine ericoid heath, Atlantic and Baltic broad-leaved coastal dune forest, Atlantic and Baltic coastal Empetrum heath, Atlantic and Baltic moist and wet dune slack, Atlantic coastal Calluna and Ulex heath, Boreal and Arctic acidophilous alpine grassland, Dry heath, Forest fringe of acidic nutrient-poor soils, Heavy-metal grassland in Western and Central…	22	1	1	1	0	0	0	16	16	1	0.066693435
282	Agrostis capillaris	Agrostis_capillaris	Poaceae	Monocots	https://doi.org/10.1111/1365-2745.13955	Sergey Rosbakh	2012	DE	Agrostis capillaris L. wild cultivated for restoration 2012 Blaufelden T4.5 Temperate subhumid grasslands Germany 49.290838 9.922361 400 50	paper	0	1	1	1	1	0	0	1	Acidophilous Quercus forest, Alpine and subalpine ericoid heath, Atlantic and Baltic broad-leaved coastal dune forest, Atlantic and Baltic coastal Empetrum heath, Atlantic and Baltic moist and wet dune slack, Atlantic coastal Calluna and Ulex heath, Boreal and Arctic acidophilous alpine grassland, Dry heath, Forest fringe of acidic nutrient-poor soils, Heavy-metal grassland in Western and Central…	22	1	1	1	0	0	0	15	15	1	0.066693435
283	Agrostis capillaris	Agrostis_capillaris	Poaceae	Monocots	https://doi.org/10.1111/1365-2745.13955	Sergey Rosbakh	2012	DE	Agrostis capillaris L. wild cultivated for restoration 2012 Blaufelden T4.5 Temperate subhumid grasslands Germany 49.290838 9.922361 400 50	paper	0	1	1	1	1	0	0	1	Acidophilous Quercus forest, Alpine and subalpine ericoid heath, Atlantic and Baltic broad-leaved coastal dune forest, Atlantic and Baltic coastal Empetrum heath, Atlantic and Baltic moist and wet dune slack, Atlantic coastal Calluna and Ulex heath, Boreal and Arctic acidophilous alpine grassland, Dry heath, Forest fringe of acidic nutrient-poor soils, Heavy-metal grassland in Western and Central…	22	1	1	1	0	0	0	19	19	1	0.066693435
284	Agrostis castellana	Agrostis_castellana	Poaceae	Monocots	10.1093/aob/mcab135	Fern�ndez-Pascual, Eduardo	NA	PT	Agrostis castellana Wild NA SOS175 temperate deciduous forests biome, hay meadows Portugal NA NA NA NA	agar	0	1	0	0	1	0	0	1	Azorean open, dry, acid to neutral grassland, Cyrno-Sardean oromediterranean siliceous dry grassland, Iberian summer pasture (vallicar), Macaronesian heath, Mediterranean short moist grassland of mountains, Open Iberian supramediterranean dry acid and neutral grassland	9	1	1	0	0	0	0	55	96	0.572916667	0.151612121
285	Agrostis castellana	Agrostis_castellana	Poaceae	Monocots	10.1093/aob/mcab135	Fern�ndez-Pascual, Eduardo	NA	PT	Agrostis castellana Wild NA SOS175 temperate deciduous forests biome, hay meadows Portugal NA NA NA NA	agar	0	1	0	0	1	0	0	1	Azorean open, dry, acid to neutral grassland, Cyrno-Sardean oromediterranean siliceous dry grassland, Iberian summer pasture (vallicar), Macaronesian heath, Mediterranean short moist grassland of mountains, Open Iberian supramediterranean dry acid and neutral grassland	25	1	1	0	0	0	0	60	99	0.606060606	0.151612121
286	Agrostis castellana	Agrostis_castellana	Poaceae	Monocots	10.1093/aob/mcab135	Fern�ndez-Pascual, Eduardo	NA	PT	Agrostis castellana Wild NA SOS175 temperate deciduous forests biome, hay meadows Portugal NA NA NA NA	agar	0	1	0	0	1	0	0	1	Azorean open, dry, acid to neutral grassland, Cyrno-Sardean oromediterranean siliceous dry grassland, Iberian summer pasture (vallicar), Macaronesian heath, Mediterranean short moist grassland of mountains, Open Iberian supramediterranean dry acid and neutral grassland	17	1	1	0	0	0	0	56	92	0.608695652	0.151612121
287	Agrostis castellana	Agrostis_castellana	Poaceae	Monocots	10.1093/aob/mcac037	Carta,Angelino	NA	IT	Agrostis castellana Boiss. & Reut. wild native NA K_12533 NA Italy NA NA NA NA	agar	0	1	0	0	1	0	0	1	Azorean open, dry, acid to neutral grassland, Cyrno-Sardean oromediterranean siliceous dry grassland, Iberian summer pasture (vallicar), Macaronesian heath, Mediterranean short moist grassland of mountains, Open Iberian supramediterranean dry acid and neutral grassland	21	0	1	0	0	0	0	97	100	0.97	0.151612121
288	Agrostis castellana	Agrostis_castellana	Poaceae	Monocots	10.1093/aob/mcac037	Carta,Angelino	NA	IT	Agrostis castellana Boiss. & Reut. wild native NA K_12533 NA Italy NA NA NA NA	agar	0	1	0	0	1	0	0	1	Azorean open, dry, acid to neutral grassland, Cyrno-Sardean oromediterranean siliceous dry grassland, Iberian summer pasture (vallicar), Macaronesian heath, Mediterranean short moist grassland of mountains, Open Iberian supramediterranean dry acid and neutral grassland	20	0	1	0	0	0	0	20	20	1	0.151612121
289	Agrostis castellana	Agrostis_castellana	Poaceae	Monocots	10.1093/aob/mcac037	Carta,Angelino	NA	FR	Agrostis castellana Boiss. & Reut. wild native NA K_67072 NA France NA NA NA NA	agar	0	1	0	0	1	0	0	1	Azorean open, dry, acid to neutral grassland, Cyrno-Sardean oromediterranean siliceous dry grassland, Iberian summer pasture (vallicar), Macaronesian heath, Mediterranean short moist grassland of mountains, Open Iberian supramediterranean dry acid and neutral grassland	21	0	1	0	0	0	0	17	20	0.85	0.151612121
290	Agrostis castellana	Agrostis_castellana	Poaceae	Monocots	10.1093/aob/mcac037	Carta,Angelino	NA	IT	Agrostis castellana Boiss. & Reut. wild native NA K_12533 NA Italy NA NA NA NA	agar	0	1	0	0	1	0	0	1	Azorean open, dry, acid to neutral grassland, Cyrno-Sardean oromediterranean siliceous dry grassland, Iberian summer pasture (vallicar), Macaronesian heath, Mediterranean short moist grassland of mountains, Open Iberian supramediterranean dry acid and neutral grassland	21	0	1	0	0	0	0	20	20	1	0.151612121
291	Agrostis castellana	Agrostis_castellana	Poaceae	Monocots	10.1093/aob/mcac037	Carta,Angelino	NA	FR	Agrostis castellana Boiss. & Reut. wild native NA K_67072 NA France NA NA NA NA	agar	0	1	0	0	1	0	0	1	Azorean open, dry, acid to neutral grassland, Cyrno-Sardean oromediterranean siliceous dry grassland, Iberian summer pasture (vallicar), Macaronesian heath, Mediterranean short moist grassland of mountains, Open Iberian supramediterranean dry acid and neutral grassland	21	0	1	0	0	0	0	17	19	0.894736842	0.151612121
308	Aira cupaniana	Aira_cupaniana	Poaceae	Monocots	10.1093/aob/mcac037	Carta,Angelino	NA	IT	Aira cupaniana Guss. wild native NA K_27827 NA Italy NA NA NA NA	agar	0	1	0	0	1	0	0	0	Mediterranean to Atlantic open, dry, acid and neutral grassland	15	0	1	0	0	0	0	50	50	1	0.043
309	Aira cupaniana	Aira_cupaniana	Poaceae	Monocots	10.1093/aob/mcac037	Carta,Angelino	NA	IT	Aira cupaniana Guss. wild native NA K_27827 NA Italy NA NA NA NA	agar	0	1	0	0	1	0	0	0	Mediterranean to Atlantic open, dry, acid and neutral grassland	16	0	1	0	0	0	0	49	50	0.98	0.043
310	Aira cupaniana	Aira_cupaniana	Poaceae	Monocots	10.1093/aob/mcac037	Carta,Angelino	NA	IT	Aira cupaniana Guss. wild native NA K_27827 NA Italy NA NA NA NA	agar	0	1	0	0	1	0	0	0	Mediterranean to Atlantic open, dry, acid and neutral grassland	16	0	1	0	0	0	0	50	50	1	0.043
311	Aira elegans	Aira_elegans	Poaceae	Monocots	10.1093/aob/mcac037	Carta,Angelino	NA	GR	Aira elegantissima Schur wild native NA K_44378 NA Greece NA NA NA NA	agar	1	0	0	0	1	0	0	1	Eastern Mediterranean spiny heath (phrygana), Mediterranean to Atlantic open, dry, acid and neutral grassland	21	0	1	0	0	0	0	44	46	0.956521739	0.0546
312	Aira elegans	Aira_elegans	Poaceae	Monocots	10.1093/aob/mcac037	Carta,Angelino	NA	GR	Aira elegantissima Schur wild native NA K_44378 NA Greece NA NA NA NA	agar	1	0	0	0	1	0	0	1	Eastern Mediterranean spiny heath (phrygana), Mediterranean to Atlantic open, dry, acid and neutral grassland	21	0	1	0	0	0	0	98	100	0.98	0.0546
313	Aira elegans	Aira_elegans	Poaceae	Monocots	10.1093/aob/mcac037	Carta,Angelino	NA	IT	Aira elegantissima Schur wild native NA K_163435 NA Italy NA NA NA NA	agar	1	0	0	0	1	0	0	1	Eastern Mediterranean spiny heath (phrygana), Mediterranean to Atlantic open, dry, acid and neutral grassland	20	0	1	0	0	0	0	19	20	0.95	0.0546
314	Aira elegans	Aira_elegans	Poaceae	Monocots	10.1093/aob/mcac037	Carta,Angelino	NA	IT	Aira elegantissima Schur wild native NA K_163435 NA Italy NA NA NA NA	agar	1	0	0	0	1	0	0	1	Eastern Mediterranean spiny heath (phrygana), Mediterranean to Atlantic open, dry, acid and neutral grassland	15	0	1	0	0	0	0	19	20	0.95	0.0546
315	Aira elegans	Aira_elegans	Poaceae	Monocots	10.1093/aob/mcac037	Carta,Angelino	NA	GR	Aira elegantissima Schur wild native NA K_44378 NA Greece NA NA NA NA	agar	1	0	0	0	1	0	0	1	Eastern Mediterranean spiny heath (phrygana), Mediterranean to Atlantic open, dry, acid and neutral grassland	21	0	1	0	0	0	0	48	50	0.96	0.0546
325	Allium rubrovittatum	Allium_rubrovittatum	Amaryllidaceae	Monocots	10.1093/aob/mcac037	Carta,Angelino	NA	GR	Allium rubrovittatum Boiss. & Heldr. wild native NA CHAN_0968 NA Greece NA NA NA NA	agar	1	0	0	0	0	0	0	1	Eastern garrigue, Eastern Mediterranean spiny heath (phrygana)	15	0	0	0	0	0	0	57	58	0.982758621	3.553237926
326	Allium rubrovittatum	Allium_rubrovittatum	Amaryllidaceae	Monocots	10.1093/aob/mcac037	Carta,Angelino	NA	CY	Allium rubrovittatum Boiss. & Heldr. wild native NA B_CY-1852105 NA Cyprus NA NA NA NA	agar	1	0	0	0	0	0	0	1	Eastern garrigue, Eastern Mediterranean spiny heath (phrygana)	22	0	1	0	0	0	0	0	20	0	3.553237926
329	Allium sphaerocephalon	Allium_sphaerocephalon	Amaryllidaceae	Monocots	10.1093/aob/mcac037	Carta,Angelino	NA	GB	Allium sphaerocephalon L. wild native NA K_141587 NA United-Kingdom NA NA NA NA	agar	0	1	0	0	1	0	0	0	Perennial rocky calcareous grassland of subatlantic-submediterranean Europe, Perennial rocky grassland of the Italian Peninsula	11	0	1	0	0	0	0	20	20	1	1.46896875
330	Allium sphaerocephalon	Allium_sphaerocephalon	Amaryllidaceae	Monocots	10.1093/aob/mcac037	Carta,Angelino	NA	GB	Allium sphaerocephalon L. wild native NA K_97411 NA United-Kingdom NA NA NA NA	agar	0	1	0	0	1	0	0	0	Perennial rocky calcareous grassland of subatlantic-submediterranean Europe, Perennial rocky grassland of the Italian Peninsula	20	0	1	0	0	0	0	10	10	1	1.46896875
331	Allium sphaerocephalon	Allium_sphaerocephalon	Amaryllidaceae	Monocots	10.1093/aob/mcac037	Carta,Angelino	NA	GB	Allium sphaerocephalon L. wild native NA K_115685 NA United-Kingdom NA NA NA NA	agar	0	1	0	0	1	0	0	0	Perennial rocky calcareous grassland of subatlantic-submediterranean Europe, Perennial rocky grassland of the Italian Peninsula	15	0	1	0	0	0	0	9	20	0.45	1.46896875
332	Allium sphaerocephalon	Allium_sphaerocephalon	Amaryllidaceae	Monocots	10.1093/aob/mcac037	Carta,Angelino	NA	GB	Allium sphaerocephalon L. wild native NA K_115685 NA United-Kingdom NA NA NA NA	agar	0	1	0	0	1	0	0	0	Perennial rocky calcareous grassland of subatlantic-submediterranean Europe, Perennial rocky grassland of the Italian Peninsula	15	1	1	0	0	0	0	12	19	0.631578947	1.46896875
333	Allium sphaerocephalon	Allium_sphaerocephalon	Amaryllidaceae	Monocots	10.1093/aob/mcac037	Carta,Angelino	NA	GB	Allium sphaerocephalon L. wild native NA K_107105 NA United-Kingdom NA NA NA NA	agar	0	1	0	0	1	0	0	0	Perennial rocky calcareous grassland of subatlantic-submediterranean Europe, Perennial rocky grassland of the Italian Peninsula	11	0	1	0	0	0	0	16	20	0.8	1.46896875
334	Allium sphaerocephalon	Allium_sphaerocephalon	Amaryllidaceae	Monocots	10.1093/aob/mcac037	Carta,Angelino	NA	GB	Allium sphaerocephalon L. wild native NA K_141716 NA United-Kingdom NA NA NA NA	agar	0	1	0	0	1	0	0	0	Perennial rocky calcareous grassland of subatlantic-submediterranean Europe, Perennial rocky grassland of the Italian Peninsula	26	0	1	0	0	1	0	6	20	0.3	1.46896875
335	Allium sphaerocephalon	Allium_sphaerocephalon	Amaryllidaceae	Monocots	10.1093/aob/mcac037	Carta,Angelino	NA	BE	Allium sphaerocephalon L. wild native NA K_174570 NA Belgium NA NA NA NA	agar	0	1	0	0	1	0	0	0	Perennial rocky calcareous grassland of subatlantic-submediterranean Europe, Perennial rocky grassland of the Italian Peninsula	10	0	1	0	0	0	0	17	20	0.85	1.46896875
336	Allium sphaerocephalon	Allium_sphaerocephalon	Amaryllidaceae	Monocots	10.1093/aob/mcac037	Carta,Angelino	NA	GB	Allium sphaerocephalon L. wild native NA K_147671 NA United-Kingdom NA NA NA NA	agar	0	1	0	0	1	0	0	0	Perennial rocky calcareous grassland of subatlantic-submediterranean Europe, Perennial rocky grassland of the Italian Peninsula	15	0	1	0	0	0	0	27	50	0.54	1.46896875
338	Allium sphaerocephalon	Allium_sphaerocephalon	Amaryllidaceae	Monocots	10.1093/aob/mcac037	Carta,Angelino	NA	GB	Allium sphaerocephalon L. wild native NA K_147671 NA United-Kingdom NA NA NA NA	agar	0	1	0	0	1	0	0	0	Perennial rocky calcareous grassland of subatlantic-submediterranean Europe, Perennial rocky grassland of the Italian Peninsula	20	0	1	0	0	0	0	15	50	0.3	1.46896875
339	Allium sphaerocephalon	Allium_sphaerocephalon	Amaryllidaceae	Monocots	10.1093/aob/mcac037	Carta,Angelino	NA	GB	Allium sphaerocephalon L. wild native NA K_115685 NA United-Kingdom NA NA NA NA	agar	0	1	0	0	1	0	0	0	Perennial rocky calcareous grassland of subatlantic-submediterranean Europe, Perennial rocky grassland of the Italian Peninsula	15	0	1	0	0	0	0	10	20	0.5	1.46896875
340	Allium sphaerocephalon	Allium_sphaerocephalon	Amaryllidaceae	Monocots	10.1093/aob/mcac037	Carta,Angelino	NA	GB	Allium sphaerocephalon L. wild native NA K_143617 NA United-Kingdom NA NA NA NA	agar	0	1	0	0	1	0	0	0	Perennial rocky calcareous grassland of subatlantic-submediterranean Europe, Perennial rocky grassland of the Italian Peninsula	10	0	1	0	0	0	0	9	16	0.5625	1.46896875
341	Allium sphaerocephalon	Allium_sphaerocephalon	Amaryllidaceae	Monocots	10.1093/aob/mcac037	Carta,Angelino	NA	GB	Allium sphaerocephalon L. wild native NA K_97101 NA United-Kingdom NA NA NA NA	agar	0	1	0	0	1	0	0	0	Perennial rocky calcareous grassland of subatlantic-submediterranean Europe, Perennial rocky grassland of the Italian Peninsula	11	0	1	0	0	0	0	10	10	1	1.46896875
342	Allium sphaerocephalon	Allium_sphaerocephalon	Amaryllidaceae	Monocots	10.1093/aob/mcac037	Carta,Angelino	NA	GB	Allium sphaerocephalon L. wild native NA K_115685 NA United-Kingdom NA NA NA NA	agar	0	1	0	0	1	0	0	0	Perennial rocky calcareous grassland of subatlantic-submediterranean Europe, Perennial rocky grassland of the Italian Peninsula	20	0	1	0	0	0	0	12	20	0.6	1.46896875
343	Allium sphaerocephalon	Allium_sphaerocephalon	Amaryllidaceae	Monocots	10.1093/aob/mcac037	Carta,Angelino	NA	GB	Allium sphaerocephalon L. wild native NA K_115685 NA United-Kingdom NA NA NA NA	agar	0	1	0	0	1	0	0	0	Perennial rocky calcareous grassland of subatlantic-submediterranean Europe, Perennial rocky grassland of the Italian Peninsula	10	0	1	0	0	0	0	12	20	0.6	1.46896875
344	Allium sphaerocephalon	Allium_sphaerocephalon	Amaryllidaceae	Monocots	10.1093/aob/mcac037	Carta,Angelino	NA	GB	Allium sphaerocephalon L. wild native NA K_143617 NA United-Kingdom NA NA NA NA	agar	0	1	0	0	1	0	0	0	Perennial rocky calcareous grassland of subatlantic-submediterranean Europe, Perennial rocky grassland of the Italian Peninsula	15	0	1	0	0	0	0	10	15	0.666666667	1.46896875
345	Allium sphaerocephalon	Allium_sphaerocephalon	Amaryllidaceae	Monocots	10.1093/aob/mcac037	Carta,Angelino	NA	GB	Allium sphaerocephalon L. wild native NA K_97400 NA United-Kingdom NA NA NA NA	agar	0	1	0	0	1	0	0	0	Perennial rocky calcareous grassland of subatlantic-submediterranean Europe, Perennial rocky grassland of the Italian Peninsula	16	0	1	0	1	0	0	23	29	0.793103448	1.46896875
346	Allium sphaerocephalon	Allium_sphaerocephalon	Amaryllidaceae	Monocots	10.1093/aob/mcac037	Carta,Angelino	NA	BE	Allium sphaerocephalon L. wild native NA BR_1993185807 NA Belgium NA NA NA NA	agar	0	1	0	0	1	0	0	0	Perennial rocky calcareous grassland of subatlantic-submediterranean Europe, Perennial rocky grassland of the Italian Peninsula	16	0	1	0	0	0	0	47	50	0.94	1.46896875
347	Allium sphaerocephalon	Allium_sphaerocephalon	Amaryllidaceae	Monocots	10.1093/aob/mcac037	Carta,Angelino	NA	GB	Allium sphaerocephalon L. wild native NA K_147671 NA United-Kingdom NA NA NA NA	agar	0	1	0	0	1	0	0	0	Perennial rocky calcareous grassland of subatlantic-submediterranean Europe, Perennial rocky grassland of the Italian Peninsula	10	0	1	0	1	0	0	14	25	0.56	1.46896875
348	Allium sphaerocephalon	Allium_sphaerocephalon	Amaryllidaceae	Monocots	10.1093/aob/mcac037	Carta,Angelino	NA	GB	Allium sphaerocephalon L. wild native NA K_97411 NA United-Kingdom NA NA NA NA	agar	0	1	0	0	1	0	0	0	Perennial rocky calcareous grassland of subatlantic-submediterranean Europe, Perennial rocky grassland of the Italian Peninsula	16	0	1	0	1	0	0	30	30	1	1.46896875
349	Allium sphaerocephalon	Allium_sphaerocephalon	Amaryllidaceae	Monocots	10.1093/aob/mcac037	Carta,Angelino	NA	GB	Allium sphaerocephalon L. wild native NA K_97400 NA United-Kingdom NA NA NA NA	agar	0	1	0	0	1	0	0	0	Perennial rocky calcareous grassland of subatlantic-submediterranean Europe, Perennial rocky grassland of the Italian Peninsula	15	0	1	0	0	0	0	10	10	1	1.46896875
350	Allium sphaerocephalon	Allium_sphaerocephalon	Amaryllidaceae	Monocots	10.1093/aob/mcac037	Carta,Angelino	NA	HU	Allium sphaerocephalon L. wild native NA K_374668 NA Hungary NA NA NA NA	agar	0	1	0	0	1	0	0	0	Perennial rocky calcareous grassland of subatlantic-submediterranean Europe, Perennial rocky grassland of the Italian Peninsula	10	0	1	0	0	0	0	17	19	0.894736842	1.46896875
351	Allium sphaerocephalon	Allium_sphaerocephalon	Amaryllidaceae	Monocots	10.1093/aob/mcac037	Carta,Angelino	NA	GB	Allium sphaerocephalon L. wild native NA K_147671 NA United-Kingdom NA NA NA NA	agar	0	1	0	0	1	0	0	0	Perennial rocky calcareous grassland of subatlantic-submediterranean Europe, Perennial rocky grassland of the Italian Peninsula	10	0	1	0	0	0	0	17	25	0.68	1.46896875
352	Allium sphaerocephalon	Allium_sphaerocephalon	Amaryllidaceae	Monocots	10.1093/aob/mcac037	Carta,Angelino	NA	GB	Allium sphaerocephalon L. wild native NA K_147671 NA United-Kingdom NA NA NA NA	agar	0	1	0	0	1	0	0	0	Perennial rocky calcareous grassland of subatlantic-submediterranean Europe, Perennial rocky grassland of the Italian Peninsula	10	0	0	0	0	0	0	21	50	0.42	1.46896875
353	Allium sphaerocephalon	Allium_sphaerocephalon	Amaryllidaceae	Monocots	10.1093/aob/mcac037	Carta,Angelino	NA	GB	Allium sphaerocephalon L. wild native NA K_97101 NA United-Kingdom NA NA NA NA	agar	0	1	0	0	1	0	0	0	Perennial rocky calcareous grassland of subatlantic-submediterranean Europe, Perennial rocky grassland of the Italian Peninsula	10	0	1	0	0	0	0	19	20	0.95	1.46896875
354	Allium sphaerocephalon	Allium_sphaerocephalon	Amaryllidaceae	Monocots	10.1093/aob/mcac037	Carta,Angelino	NA	GB	Allium sphaerocephalon L. wild native NA K_107105 NA United-Kingdom NA NA NA NA	agar	0	1	0	0	1	0	0	0	Perennial rocky calcareous grassland of subatlantic-submediterranean Europe, Perennial rocky grassland of the Italian Peninsula	20	0	1	0	0	0	0	13	15	0.866666667	1.46896875
355	Allium sphaerocephalon	Allium_sphaerocephalon	Amaryllidaceae	Monocots	10.1093/aob/mcac037	Carta,Angelino	NA	BE	Allium sphaerocephalon L. wild native NA BR_1991206704 NA Belgium NA NA NA NA	agar	0	1	0	0	1	0	0	0	Perennial rocky calcareous grassland of subatlantic-submediterranean Europe, Perennial rocky grassland of the Italian Peninsula	16	0	1	0	0	0	0	50	50	1	1.46896875
356	Allium sphaerocephalon	Allium_sphaerocephalon	Amaryllidaceae	Monocots	10.1093/aob/mcac037	Carta,Angelino	NA	HU	Allium sphaerocephalon L. wild native NA K_374668 NA Hungary NA NA NA NA	agar	0	1	0	0	1	0	0	0	Perennial rocky calcareous grassland of subatlantic-submediterranean Europe, Perennial rocky grassland of the Italian Peninsula	15	1	1	0	0	0	0	19	20	0.95	1.46896875
357	Allium sphaerocephalon	Allium_sphaerocephalon	Amaryllidaceae	Monocots	10.1093/aob/mcac037	Carta,Angelino	NA	GB	Allium sphaerocephalon L. wild native NA K_115685 NA United-Kingdom NA NA NA NA	agar	0	1	0	0	1	0	0	0	Perennial rocky calcareous grassland of subatlantic-submediterranean Europe, Perennial rocky grassland of the Italian Peninsula	10	0	1	0	0	0	0	9	20	0.45	1.46896875
358	Allium sphaerocephalon	Allium_sphaerocephalon	Amaryllidaceae	Monocots	10.1093/aob/mcac037	Carta,Angelino	NA	GB	Allium sphaerocephalon L. wild native NA K_141716 NA United-Kingdom NA NA NA NA	agar	0	1	0	0	1	0	0	0	Perennial rocky calcareous grassland of subatlantic-submediterranean Europe, Perennial rocky grassland of the Italian Peninsula	21	0	1	0	0	0	0	12	20	0.6	1.46896875
359	Allium sphaerocephalon	Allium_sphaerocephalon	Amaryllidaceae	Monocots	10.1093/aob/mcac037	Carta,Angelino	NA	GB	Allium sphaerocephalon L. wild native NA K_143617 NA United-Kingdom NA NA NA NA	agar	0	1	0	0	1	0	0	0	Perennial rocky calcareous grassland of subatlantic-submediterranean Europe, Perennial rocky grassland of the Italian Peninsula	10	0	1	0	1	0	0	8	17	0.470588235	1.46896875
360	Allium sphaerocephalon	Allium_sphaerocephalon	Amaryllidaceae	Monocots	10.1093/aob/mcac037	Carta,Angelino	NA	GB	Allium sphaerocephalon L. wild native NA K_115685 NA United-Kingdom NA NA NA NA	agar	0	1	0	0	1	0	0	0	Perennial rocky calcareous grassland of subatlantic-submediterranean Europe, Perennial rocky grassland of the Italian Peninsula	15	1	1	0	0	0	0	15	20	0.75	1.46896875
361	Allium sphaerocephalon	Allium_sphaerocephalon	Amaryllidaceae	Monocots	10.1093/aob/mcac037	Carta,Angelino	NA	IT	Allium sphaerocephalon L. wild native NA PAV_1CO NA Italy NA NA NA NA	agar	0	1	0	0	1	0	0	0	Perennial rocky calcareous grassland of subatlantic-submediterranean Europe, Perennial rocky grassland of the Italian Peninsula	20	0	0	0	0	0	0	13	30	0.433333333	1.46896875
362	Allium sphaerocephalon	Allium_sphaerocephalon	Amaryllidaceae	Monocots	10.1093/aob/mcac037	Carta,Angelino	NA	GB	Allium sphaerocephalon L. wild native NA K_147671 NA United-Kingdom NA NA NA NA	agar	0	1	0	0	1	0	0	0	Perennial rocky calcareous grassland of subatlantic-submediterranean Europe, Perennial rocky grassland of the Italian Peninsula	15	0	1	0	0	0	0	17	25	0.68	1.46896875
363	Allium sphaerocephalon	Allium_sphaerocephalon	Amaryllidaceae	Monocots	10.1093/aob/mcac037	Carta,Angelino	NA	GB	Allium sphaerocephalon L. wild native NA K_143617 NA United-Kingdom NA NA NA NA	agar	0	1	0	0	1	0	0	0	Perennial rocky calcareous grassland of subatlantic-submediterranean Europe, Perennial rocky grassland of the Italian Peninsula	10	0	1	0	1	0	0	11	18	0.611111111	1.46896875
364	Allium sphaerocephalon	Allium_sphaerocephalon	Amaryllidaceae	Monocots	10.1093/aob/mcac037	Carta,Angelino	NA	GB	Allium sphaerocephalon L. wild native NA K_143617 NA United-Kingdom NA NA NA NA	agar	0	1	0	0	1	0	0	0	Perennial rocky calcareous grassland of subatlantic-submediterranean Europe, Perennial rocky grassland of the Italian Peninsula	10	0	1	0	0	0	0	10	14	0.714285714	1.46896875
327	Allium sphaerocephalon	Allium_sphaerocephalon	Amaryllidaceae	Monocots	10.3390/su14052641	Cruz-Tejada Diana M	2017	IT	Allium sphaerocephalon NA 2017 Castelmagno (CN) NA IT 44.39 7.122 285 1000	paper	0	1	0	0	1	0	0	0	Perennial rocky calcareous grassland of subatlantic-submediterranean Europe, Perennial rocky grassland of the Italian Peninsula	25	0	0	0	0	0	0	0	100	0	1.46896875
328	Allium sphaerocephalon	Allium_sphaerocephalon	Amaryllidaceae	Monocots	10.3390/su14052641	Cruz-Tejada Diana M	2017	IT	Allium sphaerocephalon NA 2017 Castelmagno (CN) NA IT 44.39 7.122 285 1000	paper	0	1	0	0	1	0	0	0	Perennial rocky calcareous grassland of subatlantic-submediterranean Europe, Perennial rocky grassland of the Italian Peninsula	25	0	1	0	0	0	0	23	100	0.23	1.46896875
365	Allium subhirsutum	Allium_subhirsutum	Amaryllidaceae	Monocots	10.1093/aob/mcac037	Carta,Angelino	NA	GR	Allium subhirsutum L. wild native NA K_41056 NA Greece NA NA NA NA	agar	1	0	0	0	0	0	0	1	Thermomediterranean arid scrub	21	0	0	0	0	0	0	19	20	0.95	1.455
366	Allium subhirsutum	Allium_subhirsutum	Amaryllidaceae	Monocots	10.1093/aob/mcac037	Carta,Angelino	NA	GR	Allium subhirsutum L. wild native NA K_41056 NA Greece NA NA NA NA	agar	1	0	0	0	0	0	0	1	Thermomediterranean arid scrub	15	0	0	0	0	0	0	10	10	1	1.455
367	Allium subhirsutum	Allium_subhirsutum	Amaryllidaceae	Monocots	10.1093/aob/mcac037	Carta,Angelino	NA	GR	Allium subhirsutum L. wild native NA K_41056 NA Greece NA NA NA NA	agar	1	0	0	0	0	0	0	1	Thermomediterranean arid scrub	11	0	0	0	0	0	0	10	10	1	1.455
368	Allium subhirsutum	Allium_subhirsutum	Amaryllidaceae	Monocots	10.1093/aob/mcac037	Carta,Angelino	NA	GR	Allium subhirsutum L. wild native NA K_41056 NA Greece NA NA NA NA	agar	1	0	0	0	0	0	0	1	Thermomediterranean arid scrub	10	0	1	0	0	0	0	6	10	0.6	1.455
369	Allium subhirsutum	Allium_subhirsutum	Amaryllidaceae	Monocots	10.1093/aob/mcac037	Carta,Angelino	NA	GR	Allium subhirsutum L. subsp. subhirsutum wild native NA CHAN_0969 NA Greece NA NA NA NA	agar	1	0	0	0	0	0	0	1	Thermomediterranean arid scrub	15	0	1	0	0	0	0	63	66	0.954545455	1.455
422	Alopecurus pratensis	Alopecurus_pratensis	Poaceae	Monocots	10.1093/aob/mcac037	Carta,Angelino	NA	GR	Alopecurus pratensis L. wild native NA K_42868 NA Greece NA NA NA NA	agar	0	1	0	0	1	0	0	0	Low and medium altitude hay meadow, Moist or wet mesotrophic to eutrophic hay meadow, Mountain hay meadow, Submediterranean moist meadow	20	0	1	0	0	0	0	10	10	1	0.76067228
425	Alopecurus pratensis	Alopecurus_pratensis	Poaceae	Monocots	10.1093/aob/mcac037	Carta,Angelino	NA	GR	Alopecurus pratensis L. wild native NA K_42868 NA Greece NA NA NA NA	agar	0	1	0	0	1	0	0	0	Low and medium altitude hay meadow, Moist or wet mesotrophic to eutrophic hay meadow, Mountain hay meadow, Submediterranean moist meadow	21	0	1	0	0	0	0	10	10	1	0.76067228
426	Alopecurus pratensis	Alopecurus_pratensis	Poaceae	Monocots	10.1093/aob/mcac037	Carta,Angelino	NA	GB	Alopecurus pratensis L. wild native NA K_127473 NA United-Kingdom NA NA NA NA	agar	0	1	0	0	1	0	0	0	Low and medium altitude hay meadow, Moist or wet mesotrophic to eutrophic hay meadow, Mountain hay meadow, Submediterranean moist meadow	16	0	1	0	0	1	0	39	42	0.928571429	0.76067228
427	Alopecurus pratensis	Alopecurus_pratensis	Poaceae	Monocots	10.1093/aob/mcac037	Carta,Angelino	NA	GR	Alopecurus pratensis L. wild native NA K_42868 NA Greece NA NA NA NA	agar	0	1	0	0	1	0	0	0	Low and medium altitude hay meadow, Moist or wet mesotrophic to eutrophic hay meadow, Mountain hay meadow, Submediterranean moist meadow	21	0	1	0	0	0	0	75	100	0.75	0.76067228
428	Alopecurus pratensis	Alopecurus_pratensis	Poaceae	Monocots	10.1093/aob/mcac037	Carta,Angelino	NA	DE	Alopecurus pratensis L. subsp. pratensis wild native NA B_DE-1323597 NA Germany NA NA NA NA	agar	0	1	0	0	1	0	0	0	Low and medium altitude hay meadow, Moist or wet mesotrophic to eutrophic hay meadow, Mountain hay meadow, Submediterranean moist meadow	22	0	1	0	0	0	0	0	20	0	0.76067228
442	Anacyclus clavatus	Anacyclus_clavatus	Asteraceae	Asterids	10.1111/rec.12608	Cruz-Tejada Diana M	nd	IT	Anacyclus clavatus NA nd Catania NA IT 37.52836667 15.06921667 nd 10000	paper	1	0	0	0	0	1	0	0	Mediterranean subnitrophilous annual grassland	25	0	0	0	0	0	0	58	100	0.58	0.5
443	Anacyclus clavatus	Anacyclus_clavatus	Asteraceae	Asterids	10.1111/rec.12608	Cruz-Tejada Diana M	nd	IT	Anacyclus clavatus NA nd Catania NA IT 37.52836667 15.06921667 nd 10000	paper	1	0	0	0	0	1	0	0	Mediterranean subnitrophilous annual grassland	15	0	0	0	0	0	0	68	100	0.68	0.5
444	Anacyclus clavatus	Anacyclus_clavatus	Asteraceae	Asterids	10.1111/rec.12608	Cruz-Tejada Diana M	nd	IT	Anacyclus clavatus NA nd Catania NA IT 37.52836667 15.06921667 nd 10000	paper	1	0	0	0	0	1	0	0	Mediterranean subnitrophilous annual grassland	5	0	0	0	0	0	0	93	100	0.93	0.5
445	Anacyclus clavatus	Anacyclus_clavatus	Asteraceae	Asterids	10.1111/rec.12608	Cruz-Tejada Diana M	nd	IT	Anacyclus clavatus NA nd Catania NA IT 37.52836667 15.06921667 nd 10000	paper	1	0	0	0	0	1	0	0	Mediterranean subnitrophilous annual grassland	15	0	1	0	0	0	0	98	100	0.98	0.5
455	Anagyris foetida	Anagyris_foetida	Fabaceae	Rosids	doi.org/10.1007/s12224-019-09349-0	Cruz-Tejada Diana M	2012	TR	Anagyris foetida NA 2012 southwestern Anatolia NA TR 37.68333333 27.18333333 79 100	agar	1	0	0	0	0	0	0	1	Thermomediterranean arid scrub	20	0	0	0	0	1	1	14	100	0.14	364.3571429
467	Anagyris foetida	Anagyris_foetida	Fabaceae	Rosids	doi.org/10.1007/s12224-019-09349-0	Cruz-Tejada Diana M	2012	TR	Anagyris foetida NA 2012 southwestern Anatolia NA TR 37.68333333 27.18333333 79 100	agar	1	0	0	0	0	0	0	1	Thermomediterranean arid scrub	20	0	0	0	0	1	1	14	100	0.14	364.3571429
488	Anagyris foetida	Anagyris_foetida	Fabaceae	Rosids	doi.org/10.1007/s12224-019-09349-0	Cruz-Tejada Diana M	2012	TR	Anagyris foetida NA 2012 southwestern Anatolia NA TR 37.68333333 27.18333333 79 100	agar	1	0	0	0	0	0	0	1	Thermomediterranean arid scrub	20	0	0	0	0	1	1	25	100	0.25	364.3571429
489	Anagyris foetida	Anagyris_foetida	Fabaceae	Rosids	doi.org/10.1007/s12224-019-09349-0	Cruz-Tejada Diana M	2012	TR	Anagyris foetida NA 2012 southwestern Anatolia NA TR 37.68333333 27.18333333 79 100	agar	1	0	0	0	0	0	0	1	Thermomediterranean arid scrub	20	0	0	0	0	0	0	21	100	0.21	364.3571429
495	Anagyris foetida	Anagyris_foetida	Fabaceae	Rosids	doi.org/10.1007/s12224-019-09349-0	Cruz-Tejada Diana M	2012	TR	Anagyris foetida NA 2012 southwestern Anatolia NA TR 37.68333333 27.18333333 79 100	agar	1	0	0	0	0	0	0	1	Thermomediterranean arid scrub	20	0	0	0	0	1	1	16	100	0.16	364.3571429
500	Anagyris foetida	Anagyris_foetida	Fabaceae	Rosids	doi.org/10.1007/s12224-019-09349-0	Cruz-Tejada Diana M	2012	TR	Anagyris foetida NA 2012 southwestern Anatolia NA TR 37.68333333 27.18333333 79 100	agar	1	0	0	0	0	0	0	1	Thermomediterranean arid scrub	20	0	0	0	0	1	1	32	100	0.32	364.3571429
453	Anagyris foetida	Anagyris_foetida	Fabaceae	Rosids	10.1007/s00606-008-0067-2	Cruz-Tejada Diana M	2003	ES	Anagyris foetida NA 2003 Ba1: La Silverina (Ba:Bajadoz) NA ES 38.87916132 -6.971342715 nd 1e+05	paper	1	0	0	0	0	0	0	1	Thermomediterranean arid scrub	23.05	1	1	0	0	0	0	0	50	0	364.3571429
454	Anagyris foetida	Anagyris_foetida	Fabaceae	Rosids	10.1007/s00606-008-0067-2	Cruz-Tejada Diana M	2005	ES	Anagyris foetida NA 2005 La Sancha (Badajoz) NA ES 38.87916132 -6.971342715 nd 1e+05	paper	1	0	0	0	0	0	0	1	Thermomediterranean arid scrub	23.05	1	1	0	0	0	0	3	50	0.06	364.3571429
456	Anagyris foetida	Anagyris_foetida	Fabaceae	Rosids	10.1007/s00606-008-0067-2	Cruz-Tejada Diana M	2003	ES	Anagyris foetida NA 2003 Ma1: Cortes de la Frontera (Ma: Malaga) NA ES 36.6173234 -5.341938628 nd 1e+05	paper	1	0	0	0	0	0	0	1	Thermomediterranean arid scrub	23.05	1	1	0	0	1	0	31	50	0.62	364.3571429
457	Anagyris foetida	Anagyris_foetida	Fabaceae	Rosids	10.1007/s00606-008-0067-2	Cruz-Tejada Diana M	2003	ES	Anagyris foetida NA 2003 Corbera (V: Valencia) NA ES 39.15809972 -0.353069159 nd 1e+05	paper	1	0	0	0	0	0	0	1	Thermomediterranean arid scrub	23.05	1	1	0	0	1	0	40	50	0.8	364.3571429
458	Anagyris foetida	Anagyris_foetida	Fabaceae	Rosids	10.1007/s00606-008-0067-2	Cruz-Tejada Diana M	2003	ES	Anagyris foetida NA 2003 Zahara de la Sierra (Cadiz) NA ES 36.85085785 -5.424290505 nd 1e+05	paper	1	0	0	0	0	0	0	1	Thermomediterranean arid scrub	23.05	1	1	0	0	1	0	45	50	0.9	364.3571429
459	Anagyris foetida	Anagyris_foetida	Fabaceae	Rosids	10.1007/s00606-008-0067-2	Cruz-Tejada Diana M	2003	ES	Anagyris foetida NA 2003 Zahara de la Sierra-Algodonales (Cadiz) NA ES 36.86786883 -5.446287635 nd 1e+05	paper	1	0	0	0	0	0	0	1	Thermomediterranean arid scrub	23.05	1	1	0	0	0	0	0	50	0	364.3571429
460	Anagyris foetida	Anagyris_foetida	Fabaceae	Rosids	10.1007/s00606-008-0067-2	Cruz-Tejada Diana M	2004	ES	Anagyris foetida NA 2004 Villaluenga del Rosario (Cadiz) NA ES 36.68533414 -5.343739 nd 1e+05	paper	1	0	0	0	0	0	0	1	Thermomediterranean arid scrub	23.05	1	1	0	0	0	0	4	50	0.08	364.3571429
461	Anagyris foetida	Anagyris_foetida	Fabaceae	Rosids	10.1007/s00606-008-0067-2	Cruz-Tejada Diana M	2003	ES	Anagyris foetida NA 2003 Vall de Gallinera (Alicante) NA ES 38.83128459 -0.235223162 nd 1e+05	paper	1	0	0	0	0	0	0	1	Thermomediterranean arid scrub	23.05	1	1	0	0	0	0	0	50	0	364.3571429
462	Anagyris foetida	Anagyris_foetida	Fabaceae	Rosids	10.1007/s00606-008-0067-2	Cruz-Tejada Diana M	2004	ES	Anagyris foetida NA 2004 Ba1: La Silverina (Ba:Bajadoz) NA ES 38.87916132 -6.971342715 nd 1e+05	paper	1	0	0	0	0	0	0	1	Thermomediterranean arid scrub	23.05	1	1	0	0	1	0	43	50	0.86	364.3571429
463	Anagyris foetida	Anagyris_foetida	Fabaceae	Rosids	10.1007/s00606-008-0067-2	Cruz-Tejada Diana M	2006	ES	Anagyris foetida NA 2006 Ba1: La Silverina (Ba:Bajadoz) NA ES 38.87916132 -6.971342715 nd 1e+05	paper	1	0	0	0	0	0	0	1	Thermomediterranean arid scrub	23.05	1	1	0	0	1	0	24	50	0.48	364.3571429
464	Anagyris foetida	Anagyris_foetida	Fabaceae	Rosids	10.1007/s00606-008-0067-2	Cruz-Tejada Diana M	2003	ES	Anagyris foetida NA 2003 Ba1: La Silverina (Ba:Bajadoz) NA ES 38.87916132 -6.971342715 nd 1e+05	paper	1	0	0	0	0	0	0	1	Thermomediterranean arid scrub	23.05	1	1	0	0	1	0	25	50	0.5	364.3571429
465	Anagyris foetida	Anagyris_foetida	Fabaceae	Rosids	10.1007/s00606-008-0067-2	Cruz-Tejada Diana M	2006	ES	Anagyris foetida NA 2006 Ba1: La Silverina (Ba:Bajadoz) NA ES 38.87916132 -6.971342715 nd 1e+05	paper	1	0	0	0	0	0	0	1	Thermomediterranean arid scrub	23.05	1	1	0	0	0	0	4	50	0.08	364.3571429
466	Anagyris foetida	Anagyris_foetida	Fabaceae	Rosids	10.1007/s00606-008-0067-2	Cruz-Tejada Diana M	2004	ES	Anagyris foetida NA 2004 Ba1: La Silverina (Ba:Bajadoz) NA ES 38.87916132 -6.971342715 nd 1e+05	paper	1	0	0	0	0	0	0	1	Thermomediterranean arid scrub	23.05	1	1	0	0	0	0	0	50	0	364.3571429
468	Anagyris foetida	Anagyris_foetida	Fabaceae	Rosids	10.1007/s00606-008-0067-2	Cruz-Tejada Diana M	2003	ES	Anagyris foetida NA 2003 Corbera (V: Valencia) NA ES 39.15809972 -0.353069159 nd 1e+05	paper	1	0	0	0	0	0	0	1	Thermomediterranean arid scrub	23.05	1	1	0	0	0	0	0	50	0	364.3571429
469	Anagyris foetida	Anagyris_foetida	Fabaceae	Rosids	10.1007/s00606-008-0067-2	Cruz-Tejada Diana M	2002	ES	Anagyris foetida NA 2002 Ba1: La Silverina (Ba:Bajadoz) NA ES 38.87916132 -6.971342715 nd 1e+05	paper	1	0	0	0	0	0	0	1	Thermomediterranean arid scrub	23.05	1	1	0	0	1	0	30	50	0.6	364.3571429
470	Anagyris foetida	Anagyris_foetida	Fabaceae	Rosids	10.1007/s00606-008-0067-2	Cruz-Tejada Diana M	2005	ES	Anagyris foetida NA 2005 La Sancha (Badajoz) NA ES 38.87916132 -6.971342715 nd 1e+05	paper	1	0	0	0	0	0	0	1	Thermomediterranean arid scrub	23.05	1	1	0	0	1	0	8	50	0.16	364.3571429
471	Anagyris foetida	Anagyris_foetida	Fabaceae	Rosids	10.1007/s00606-008-0067-2	Cruz-Tejada Diana M	2003	PT	Anagyris foetida NA 2003 Elvas NA PT 38.89222815 -7.158499051 nd 5e+05	paper	1	0	0	0	0	0	0	1	Thermomediterranean arid scrub	23.05	1	1	0	0	1	0	45	50	0.9	364.3571429
472	Anagyris foetida	Anagyris_foetida	Fabaceae	Rosids	10.1007/s00606-008-0067-2	Cruz-Tejada Diana M	2003	ES	Anagyris foetida NA 2003 Zahara de la Sierra-Algodonales (Cadiz) NA ES 36.86786883 -5.446287635 nd 1e+05	paper	1	0	0	0	0	0	0	1	Thermomediterranean arid scrub	23.05	1	1	0	0	1	0	46	50	0.92	364.3571429
473	Anagyris foetida	Anagyris_foetida	Fabaceae	Rosids	10.1007/s00606-008-0067-2	Cruz-Tejada Diana M	2004	PT	Anagyris foetida NA 2004 Elvas NA PT 38.89222815 -7.158499051 nd 5e+05	paper	1	0	0	0	0	0	0	1	Thermomediterranean arid scrub	23.05	1	1	0	0	0	0	2	50	0.04	364.3571429
474	Anagyris foetida	Anagyris_foetida	Fabaceae	Rosids	10.1007/s00606-008-0067-2	Cruz-Tejada Diana M	2004	ES	Anagyris foetida NA 2004 Zahara de la Sierra (Cadiz) NA ES 36.85085785 -5.424290505 nd 1e+05	paper	1	0	0	0	0	0	0	1	Thermomediterranean arid scrub	23.05	1	1	0	0	0	0	2	50	0.04	364.3571429
475	Anagyris foetida	Anagyris_foetida	Fabaceae	Rosids	10.1007/s00606-008-0067-2	Cruz-Tejada Diana M	2003	ES	Anagyris foetida NA 2003 Las Pajanosas (Seville) NA ES 37.58448458 -6.100505866 nd 1e+05	paper	1	0	0	0	0	0	0	1	Thermomediterranean arid scrub	23.05	1	1	0	0	1	0	43	50	0.86	364.3571429
476	Anagyris foetida	Anagyris_foetida	Fabaceae	Rosids	10.1007/s00606-008-0067-2	Cruz-Tejada Diana M	2003	PT	Anagyris foetida NA 2003 Elvas NA PT 38.89222815 -7.158499051 nd 5e+05	paper	1	0	0	0	0	0	0	1	Thermomediterranean arid scrub	23.05	1	1	0	0	0	0	0	50	0	364.3571429
477	Anagyris foetida	Anagyris_foetida	Fabaceae	Rosids	10.1007/s00606-008-0067-2	Cruz-Tejada Diana M	2004	ES	Anagyris foetida NA 2004 La Sancha (Badajoz) NA ES 38.87916132 -6.971342715 nd 1e+05	paper	1	0	0	0	0	0	0	1	Thermomediterranean arid scrub	23.05	1	1	0	0	1	0	5	50	0.1	364.3571429
478	Anagyris foetida	Anagyris_foetida	Fabaceae	Rosids	10.1007/s00606-008-0067-2	Cruz-Tejada Diana M	2004	ES	Anagyris foetida NA 2004 Villaluenga del Rosario (Cadiz) NA ES 36.68533414 -5.343739 nd 1e+05	paper	1	0	0	0	0	0	0	1	Thermomediterranean arid scrub	23.05	1	1	0	0	1	0	42	50	0.84	364.3571429
479	Anagyris foetida	Anagyris_foetida	Fabaceae	Rosids	10.1007/s00606-008-0067-2	Cruz-Tejada Diana M	2003	ES	Anagyris foetida NA 2003 Gandia (Valencia) NA ES 38.96801107 -0.184469666 nd 1e+05	paper	1	0	0	0	0	0	0	1	Thermomediterranean arid scrub	23.05	1	1	0	0	1	0	19	50	0.38	364.3571429
480	Anagyris foetida	Anagyris_foetida	Fabaceae	Rosids	10.1007/s00606-008-0067-2	Cruz-Tejada Diana M	2003	ES	Anagyris foetida NA 2003 Gata de Gorgos (Alicante) NA ES 38.77480176 0.0809 nd 1e+05	paper	1	0	0	0	0	0	0	1	Thermomediterranean arid scrub	23.05	1	1	0	0	1	0	28	50	0.56	364.3571429
481	Anagyris foetida	Anagyris_foetida	Fabaceae	Rosids	10.1007/s00606-008-0067-2	Cruz-Tejada Diana M	2004	ES	Anagyris foetida NA 2004 La Sancha (Badajoz) NA ES 38.87916132 -6.971342715 nd 1e+05	paper	1	0	0	0	0	0	0	1	Thermomediterranean arid scrub	23.05	1	1	0	0	0	0	3	50	0.06	364.3571429
482	Anagyris foetida	Anagyris_foetida	Fabaceae	Rosids	10.1007/s00606-008-0067-2	Cruz-Tejada Diana M	2004	PT	Anagyris foetida NA 2004 Elvas NA PT 38.89222815 -7.158499051 nd 5e+05	paper	1	0	0	0	0	0	0	1	Thermomediterranean arid scrub	23.05	1	1	0	0	1	0	47	50	0.94	364.3571429
483	Anagyris foetida	Anagyris_foetida	Fabaceae	Rosids	10.1007/s00606-008-0067-2	Cruz-Tejada Diana M	2002	ES	Anagyris foetida NA 2002 Ma1: Cortes de la Frontera (Ma: Malaga) NA ES 36.6173234 -5.341938628 nd 1e+05	paper	1	0	0	0	0	0	0	1	Thermomediterranean arid scrub	23.05	1	1	0	0	1	0	46	50	0.92	364.3571429
484	Anagyris foetida	Anagyris_foetida	Fabaceae	Rosids	10.1007/s00606-008-0067-2	Cruz-Tejada Diana M	2003	ES	Anagyris foetida NA 2003 Guadalest (Alicante) NA ES 38.67700202 -0.197155101 nd 1e+05	paper	1	0	0	0	0	0	0	1	Thermomediterranean arid scrub	23.05	1	1	0	0	1	0	45	50	0.9	364.3571429
485	Anagyris foetida	Anagyris_foetida	Fabaceae	Rosids	10.1007/s00606-008-0067-2	Cruz-Tejada Diana M	2003	ES	Anagyris foetida NA 2003 Gandia (Valencia) NA ES 38.96801107 -0.184469666 nd 1e+05	paper	1	0	0	0	0	0	0	1	Thermomediterranean arid scrub	23.05	1	1	0	0	0	0	1	50	0.02	364.3571429
486	Anagyris foetida	Anagyris_foetida	Fabaceae	Rosids	10.1007/s00606-008-0067-2	Cruz-Tejada Diana M	2003	ES	Anagyris foetida NA 2003 Las Pajanosas (Seville) NA ES 37.58448458 -6.100505866 nd 1e+05	paper	1	0	0	0	0	0	0	1	Thermomediterranean arid scrub	23.05	1	1	0	0	0	0	5	50	0.1	364.3571429
487	Anagyris foetida	Anagyris_foetida	Fabaceae	Rosids	10.1007/s00606-008-0067-2	Cruz-Tejada Diana M	2004	ES	Anagyris foetida NA 2004 Villaluenga del Rosario (Cadiz) NA ES 36.68533414 -5.343739 nd 1e+05	paper	1	0	0	0	0	0	0	1	Thermomediterranean arid scrub	23.05	1	1	0	0	0	0	1	50	0.02	364.3571429
490	Anagyris foetida	Anagyris_foetida	Fabaceae	Rosids	10.1007/s00606-008-0067-2	Cruz-Tejada Diana M	2004	ES	Anagyris foetida NA 2004 Villaluenga del Rosario (Cadiz) NA ES 36.68533414 -5.343739 nd 1e+05	paper	1	0	0	0	0	0	0	1	Thermomediterranean arid scrub	23.05	1	1	0	0	1	0	46	50	0.92	364.3571429
491	Anagyris foetida	Anagyris_foetida	Fabaceae	Rosids	10.1007/s00606-008-0067-2	Cruz-Tejada Diana M	2004	ES	Anagyris foetida NA 2004 Zahara de la Sierra (Cadiz) NA ES 36.85085785 -5.424290505 nd 1e+05	paper	1	0	0	0	0	0	0	1	Thermomediterranean arid scrub	23.05	1	1	0	0	1	0	49	50	0.98	364.3571429
492	Anagyris foetida	Anagyris_foetida	Fabaceae	Rosids	10.1007/s00606-008-0067-2	Cruz-Tejada Diana M	2003	ES	Anagyris foetida NA 2003 Vall de Gallinera (Alicante) NA ES 38.83128459 -0.235223162 nd 1e+05	paper	1	0	0	0	0	0	0	1	Thermomediterranean arid scrub	23.05	1	1	0	0	1	0	43	50	0.86	364.3571429
493	Anagyris foetida	Anagyris_foetida	Fabaceae	Rosids	10.1007/s00606-008-0067-2	Cruz-Tejada Diana M	2004	ES	Anagyris foetida NA 2004 La Sancha (Badajoz) NA ES 38.87916132 -6.971342715 nd 1e+05	paper	1	0	0	0	0	0	0	1	Thermomediterranean arid scrub	23.05	1	1	0	0	0	0	3	50	0.06	364.3571429
494	Anagyris foetida	Anagyris_foetida	Fabaceae	Rosids	10.1007/s00606-008-0067-2	Cruz-Tejada Diana M	2003	ES	Anagyris foetida NA 2003 Gata de Gorgos (Alicante) NA ES 38.77480176 0.0809 nd 1e+05	paper	1	0	0	0	0	0	0	1	Thermomediterranean arid scrub	23.05	1	1	0	0	0	0	2	50	0.04	364.3571429
496	Anagyris foetida	Anagyris_foetida	Fabaceae	Rosids	10.1007/s00606-008-0067-2	Cruz-Tejada Diana M	2002	ES	Anagyris foetida NA 2002 Ba1: La Silverina (Ba:Bajadoz) NA ES 38.87916132 -6.971342715 nd 1e+05	paper	1	0	0	0	0	0	0	1	Thermomediterranean arid scrub	23.05	1	1	0	0	0	0	1	50	0.02	364.3571429
497	Anagyris foetida	Anagyris_foetida	Fabaceae	Rosids	10.1007/s00606-008-0067-2	Cruz-Tejada Diana M	2002	ES	Anagyris foetida NA 2002 Ma1: Cortes de la Frontera (Ma: Malaga) NA ES 36.6173234 -5.341938628 nd 1e+05	paper	1	0	0	0	0	0	0	1	Thermomediterranean arid scrub	23.05	1	1	0	0	0	0	2	50	0.04	364.3571429
498	Anagyris foetida	Anagyris_foetida	Fabaceae	Rosids	10.1007/s00606-008-0067-2	Cruz-Tejada Diana M	2003	ES	Anagyris foetida NA 2003 Ma1: Cortes de la Frontera (Ma: Malaga) NA ES 36.6173234 -5.341938628 nd 1e+05	paper	1	0	0	0	0	0	0	1	Thermomediterranean arid scrub	23.05	1	1	0	0	0	0	0	50	0	364.3571429
499	Anagyris foetida	Anagyris_foetida	Fabaceae	Rosids	10.1007/s00606-008-0067-2	Cruz-Tejada Diana M	2003	ES	Anagyris foetida NA 2003 Zahara de la Sierra (Cadiz) NA ES 36.85085785 -5.424290505 nd 1e+05	paper	1	0	0	0	0	0	0	1	Thermomediterranean arid scrub	23.05	1	1	0	0	0	0	2	50	0.04	364.3571429
501	Anagyris foetida	Anagyris_foetida	Fabaceae	Rosids	10.1007/s00606-008-0067-2	Cruz-Tejada Diana M	2003	ES	Anagyris foetida NA 2003 Guadalest (Alicante) NA ES 38.67700202 -0.197155101 nd 1e+05	paper	1	0	0	0	0	0	0	1	Thermomediterranean arid scrub	23.05	1	1	0	0	0	0	0	50	0	364.3571429
502	Anagyris foetida	Anagyris_foetida	Fabaceae	Rosids	10.1007/s00606-008-0067-2	Cruz-Tejada Diana M	2004	ES	Anagyris foetida NA 2004 La Sancha (Badajoz) NA ES 38.87916132 -6.971342715 nd 1e+05	paper	1	0	0	0	0	0	0	1	Thermomediterranean arid scrub	23.05	1	1	0	0	1	0	46	50	0.92	364.3571429
503	Anchusa crispa	Anchusa_crispa	Boraginaceae	Asterids	10.1007/s11829-018-9619-8	Cruz-Tejada Diana M	2009	FR	Anchusa crispa NA 2009 Portigliolo_Cannella NA FR 41.79546769 8.740786574 nd 5e+05	other	0	1	1	0	0	0	0	0	Mediterranean and Black Sea coastal shingle beach	18	0	1	0	0	0	0	21	57	0.368421053	7.355485079
528	Antennaria dioica	Antennaria_dioica	Asteraceae	Asterids	10.1111/nph.17086	Fern�ndez-Pascual, Eduardo	NA	IT	Antennaria dioica Wild NA Italy Val Viola Dosde and Passo dello Stelvi 46 10 temperate alpine Italy 46 10 2750 NA	agar	0	1	0	0	1	0	0	1	Alpine and subalpine ericoid heath, Alpine and subalpine Juniperus scrub, Iberian oromediterranean siliceous dry grassland, Temperate acidophilous alpine grassland	10	1	1	0	0	0	0	54	60	0.9	0.052428571
529	Antennaria dioica	Antennaria_dioica	Asteraceae	Asterids	10.1111/nph.17086	Fern�ndez-Pascual, Eduardo	NA	IT	Antennaria dioica Wild NA Italy Val Viola Dosde and Passo dello Stelvi 46 10 temperate alpine Italy 46 10 2750 NA	agar	0	1	0	0	1	0	0	1	Alpine and subalpine ericoid heath, Alpine and subalpine Juniperus scrub, Iberian oromediterranean siliceous dry grassland, Temperate acidophilous alpine grassland	20	1	1	0	0	0	0	50	60	0.833333333	0.052428571
530	Antennaria dioica	Antennaria_dioica	Asteraceae	Asterids	10.1111/nph.17086	Fern�ndez-Pascual, Eduardo	NA	IT	Antennaria dioica Wild NA Italy Val Viola Dosde and Passo dello Stelvi 46 10 temperate alpine Italy 46 10 2750 NA	agar	0	1	0	0	1	0	0	1	Alpine and subalpine ericoid heath, Alpine and subalpine Juniperus scrub, Iberian oromediterranean siliceous dry grassland, Temperate acidophilous alpine grassland	0	0	0	0	0	0	0	0	60	0	0.052428571
531	Antennaria dioica	Antennaria_dioica	Asteraceae	Asterids	10.1111/nph.17086	Fern�ndez-Pascual, Eduardo	NA	IT	Antennaria dioica Wild NA Italy Val Viola Dosde and Passo dello Stelvi 46 10 temperate alpine Italy 46 10 2750 NA	agar	0	1	0	0	1	0	0	1	Alpine and subalpine ericoid heath, Alpine and subalpine Juniperus scrub, Iberian oromediterranean siliceous dry grassland, Temperate acidophilous alpine grassland	10	1	1	0	0	0	0	39	60	0.65	0.052428571
532	Antennaria dioica	Antennaria_dioica	Asteraceae	Asterids	10.1111/nph.17086	Fern�ndez-Pascual, Eduardo	NA	IT	Antennaria dioica Wild NA Italy Val Viola Dosde and Passo dello Stelvi 46 10 temperate alpine Italy 46 10 2750 NA	agar	0	1	0	0	1	0	0	1	Alpine and subalpine ericoid heath, Alpine and subalpine Juniperus scrub, Iberian oromediterranean siliceous dry grassland, Temperate acidophilous alpine grassland	20	1	1	0	0	0	0	49	60	0.816666667	0.052428571
533	Antennaria dioica	Antennaria_dioica	Asteraceae	Asterids	10.1111/nph.17086	Fern�ndez-Pascual, Eduardo	NA	IT	Antennaria dioica Wild NA Italy Val Viola Dosde and Passo dello Stelvi 46 10 temperate alpine Italy 46 10 2750 NA	agar	0	1	0	0	1	0	0	1	Alpine and subalpine ericoid heath, Alpine and subalpine Juniperus scrub, Iberian oromediterranean siliceous dry grassland, Temperate acidophilous alpine grassland	10	1	1	0	0	0	0	60	60	1	0.052428571
534	Antennaria dioica	Antennaria_dioica	Asteraceae	Asterids	10.1111/nph.17086	Fern�ndez-Pascual, Eduardo	NA	IT	Antennaria dioica Wild NA Italy Val Viola Dosde and Passo dello Stelvi 46 10 temperate alpine Italy 46 10 2750 NA	agar	0	1	0	0	1	0	0	1	Alpine and subalpine ericoid heath, Alpine and subalpine Juniperus scrub, Iberian oromediterranean siliceous dry grassland, Temperate acidophilous alpine grassland	20	1	1	0	0	0	0	43	60	0.716666667	0.052428571
545	Anthemis cretica	Anthemis_cretica	Asteraceae	Asterids	10.1093/aob/mcac037	Carta,Angelino	NA	GR	Anthemis cretica L. subsp. columnae (Ten.) R.Franzén wild native NA K_156550 NA Greece NA NA NA NA	agar	0	1	0	1	0	0	0	1	Central Mediterranean mountain hedgehog-heath, Mediterranean montane Cedrus forest	20	0	1	0	0	0	0	7	7	1	0.49795
547	Anthemis maritima	Anthemis_maritima	Asteraceae	Asterids	10.7320/FlMedit29.288	Cruz-Tejada Diana M	2014	IT	Anthemis maritima NA 2014 Domus de Maria (Sud Sardegna), loc. Porto Campana, Chia NA IT 38.887864 8.868983 2 100	agar	0	1	1	0	0	0	0	0	Mediterranean and Black Sea coastal shingle beach, Mediterranean, Macaronesian and Black Sea shifting coastal dune	20	0	1	0	0	0	0	50	60	0.833333333	1.0208
548	Anthemis maritima	Anthemis_maritima	Asteraceae	Asterids	10.1093/aob/mcac037	Carta,Angelino	NA	IT	Anthemis maritima L. wild native NA K_425098 NA Italy NA NA NA NA	agar	0	1	1	0	0	0	0	0	Mediterranean and Black Sea coastal shingle beach, Mediterranean, Macaronesian and Black Sea shifting coastal dune	20	0	1	0	1	1	0	11	18	0.611111111	1.0208
549	Anthemis maritima	Anthemis_maritima	Asteraceae	Asterids	10.1093/aob/mcac037	Carta,Angelino	NA	IT	Anthemis maritima L. wild native NA K_425098 NA Italy NA NA NA NA	agar	0	1	1	0	0	0	0	0	Mediterranean and Black Sea coastal shingle beach, Mediterranean, Macaronesian and Black Sea shifting coastal dune	15	1	1	0	1	1	0	8	20	0.4	1.0208
546	Anthemis maritima	Anthemis_maritima	Asteraceae	Asterids	10.1007/s10661-013-3365-2	Cruz-Tejada Diana M	nd	FR	Anthemis maritima NA nd obtained commercially, from a supplier of salt-tolerant plants (Phytosem, Gap, France) NA FR 44.501007 6.04365 nd 500	other	0	1	1	0	0	0	0	0	Mediterranean and Black Sea coastal shingle beach, Mediterranean, Macaronesian and Black Sea shifting coastal dune	20.5	0	0	0	0	0	0	6	69	0.086956522	1.0208
550	Anthoxanthum odoratum	Anthoxanthum_odoratum	Poaceae	Monocots	10.1111/nph.17086	Fern�ndez-Pascual, Eduardo	NA	IT	Anthoxanthum odoratum Wild NA Italy Val Viola Dosde and Passo dello Stelvi 46 10 temperate alpine Italy 46 10 2750 NA	agar	1	0	1	1	1	0	1	1	Alnus cordata forest, Alpine and subalpine ericoid heath, Alpine and subalpine Juniperus scrub, Atlantic and Baltic coastal Empetrum heath, Atlantic and Baltic moist and wet dune slack, Atlantic coastal Calluna and Ulex heath, Balkan-Anatolian submontane genistoid scrub, Balkan and Anatolian oromediterranean dry grassland, Baltic coniferous coastal dune forest, Boreal and Arctic acidophilous alpi…	10	1	1	0	0	0	0	44	60	0.733333333	0.532967403
551	Anthoxanthum odoratum	Anthoxanthum_odoratum	Poaceae	Monocots	10.1093/aob/mcab135	Fern�ndez-Pascual, Eduardo	NA	ES	Anthoxanthum odoratum Wild NA SOS228 temperate deciduous forests biome, hay meadows Spain NA NA NA NA	agar	1	0	1	1	1	0	1	1	Alnus cordata forest, Alpine and subalpine ericoid heath, Alpine and subalpine Juniperus scrub, Atlantic and Baltic coastal Empetrum heath, Atlantic and Baltic moist and wet dune slack, Atlantic coastal Calluna and Ulex heath, Balkan-Anatolian submontane genistoid scrub, Balkan and Anatolian oromediterranean dry grassland, Baltic coniferous coastal dune forest, Boreal and Arctic acidophilous alpi…	25	1	1	0	0	0	0	34	97	0.350515464	0.532967403
552	Anthoxanthum odoratum	Anthoxanthum_odoratum	Poaceae	Monocots	10.1111/nph.17086	Fern�ndez-Pascual, Eduardo	NA	IT	Anthoxanthum odoratum Wild NA Italy Val Viola Dosde and Passo dello Stelvi 46 10 temperate alpine Italy 46 10 2750 NA	agar	1	0	1	1	1	0	1	1	Alnus cordata forest, Alpine and subalpine ericoid heath, Alpine and subalpine Juniperus scrub, Atlantic and Baltic coastal Empetrum heath, Atlantic and Baltic moist and wet dune slack, Atlantic coastal Calluna and Ulex heath, Balkan-Anatolian submontane genistoid scrub, Balkan and Anatolian oromediterranean dry grassland, Baltic coniferous coastal dune forest, Boreal and Arctic acidophilous alpi…	20	1	1	0	0	0	0	36	60	0.6	0.532967403
553	Anthoxanthum odoratum	Anthoxanthum_odoratum	Poaceae	Monocots	10.1111/nph.17086	Fern�ndez-Pascual, Eduardo	NA	IT	Anthoxanthum odoratum Wild NA Italy Val Viola Dosde and Passo dello Stelvi 46 10 temperate alpine Italy 46 10 2750 NA	agar	1	0	1	1	1	0	1	1	Alnus cordata forest, Alpine and subalpine ericoid heath, Alpine and subalpine Juniperus scrub, Atlantic and Baltic coastal Empetrum heath, Atlantic and Baltic moist and wet dune slack, Atlantic coastal Calluna and Ulex heath, Balkan-Anatolian submontane genistoid scrub, Balkan and Anatolian oromediterranean dry grassland, Baltic coniferous coastal dune forest, Boreal and Arctic acidophilous alpi…	0	0	0	0	0	0	0	3	60	0.05	0.532967403
554	Anthoxanthum odoratum	Anthoxanthum_odoratum	Poaceae	Monocots	10.1111/nph.17086	Fern�ndez-Pascual, Eduardo	NA	IT	Anthoxanthum odoratum Wild NA Italy Val Viola Dosde and Passo dello Stelvi 46 10 temperate alpine Italy 46 10 2750 NA	agar	1	0	1	1	1	0	1	1	Alnus cordata forest, Alpine and subalpine ericoid heath, Alpine and subalpine Juniperus scrub, Atlantic and Baltic coastal Empetrum heath, Atlantic and Baltic moist and wet dune slack, Atlantic coastal Calluna and Ulex heath, Balkan-Anatolian submontane genistoid scrub, Balkan and Anatolian oromediterranean dry grassland, Baltic coniferous coastal dune forest, Boreal and Arctic acidophilous alpi…	20	1	1	0	0	0	0	49	60	0.816666667	0.532967403
555	Anthoxanthum odoratum	Anthoxanthum_odoratum	Poaceae	Monocots	10.1111/nph.17086	Fern�ndez-Pascual, Eduardo	NA	IT	Anthoxanthum odoratum Wild NA Italy Val Viola Dosde and Passo dello Stelvi 46 10 temperate alpine Italy 46 10 2750 NA	agar	1	0	1	1	1	0	1	1	Alnus cordata forest, Alpine and subalpine ericoid heath, Alpine and subalpine Juniperus scrub, Atlantic and Baltic coastal Empetrum heath, Atlantic and Baltic moist and wet dune slack, Atlantic coastal Calluna and Ulex heath, Balkan-Anatolian submontane genistoid scrub, Balkan and Anatolian oromediterranean dry grassland, Baltic coniferous coastal dune forest, Boreal and Arctic acidophilous alpi…	10	1	1	0	0	0	0	48	60	0.8	0.532967403
556	Anthoxanthum odoratum	Anthoxanthum_odoratum	Poaceae	Monocots	10.1093/aob/mcab135	Fern�ndez-Pascual, Eduardo	NA	ES	Anthoxanthum odoratum Wild NA SOS228 temperate deciduous forests biome, hay meadows Spain NA NA NA NA	agar	1	0	1	1	1	0	1	1	Alnus cordata forest, Alpine and subalpine ericoid heath, Alpine and subalpine Juniperus scrub, Atlantic and Baltic coastal Empetrum heath, Atlantic and Baltic moist and wet dune slack, Atlantic coastal Calluna and Ulex heath, Balkan-Anatolian submontane genistoid scrub, Balkan and Anatolian oromediterranean dry grassland, Baltic coniferous coastal dune forest, Boreal and Arctic acidophilous alpi…	17	1	1	0	0	0	0	124	190	0.652631579	0.532967403
557	Anthoxanthum odoratum	Anthoxanthum_odoratum	Poaceae	Monocots	10.1093/aob/mcab135	Fern�ndez-Pascual, Eduardo	NA	FR	Anthoxanthum odoratum Wild NA SOS199 temperate deciduous forests biome, hay meadows France NA NA NA NA	agar	1	0	1	1	1	0	1	1	Alnus cordata forest, Alpine and subalpine ericoid heath, Alpine and subalpine Juniperus scrub, Atlantic and Baltic coastal Empetrum heath, Atlantic and Baltic moist and wet dune slack, Atlantic coastal Calluna and Ulex heath, Balkan-Anatolian submontane genistoid scrub, Balkan and Anatolian oromediterranean dry grassland, Baltic coniferous coastal dune forest, Boreal and Arctic acidophilous alpi…	17	1	1	0	0	0	0	65	73	0.890410959	0.532967403
558	Anthoxanthum odoratum	Anthoxanthum_odoratum	Poaceae	Monocots	10.1093/aob/mcab135	Fern�ndez-Pascual, Eduardo	NA	PT	Anthoxanthum odoratum Wild NA SOS166 temperate deciduous forests biome, hay meadows Portugal NA NA NA NA	agar	1	0	1	1	1	0	1	1	Alnus cordata forest, Alpine and subalpine ericoid heath, Alpine and subalpine Juniperus scrub, Atlantic and Baltic coastal Empetrum heath, Atlantic and Baltic moist and wet dune slack, Atlantic coastal Calluna and Ulex heath, Balkan-Anatolian submontane genistoid scrub, Balkan and Anatolian oromediterranean dry grassland, Baltic coniferous coastal dune forest, Boreal and Arctic acidophilous alpi…	17	1	1	0	0	0	0	30	88	0.340909091	0.532967403
559	Anthoxanthum odoratum	Anthoxanthum_odoratum	Poaceae	Monocots	10.1093/aob/mcab135	Fern�ndez-Pascual, Eduardo	NA	ES	Anthoxanthum odoratum Wild NA SOS228 temperate deciduous forests biome, hay meadows Spain NA NA NA NA	agar	1	0	1	1	1	0	1	1	Alnus cordata forest, Alpine and subalpine ericoid heath, Alpine and subalpine Juniperus scrub, Atlantic and Baltic coastal Empetrum heath, Atlantic and Baltic moist and wet dune slack, Atlantic coastal Calluna and Ulex heath, Balkan-Anatolian submontane genistoid scrub, Balkan and Anatolian oromediterranean dry grassland, Baltic coniferous coastal dune forest, Boreal and Arctic acidophilous alpi…	9	1	1	0	0	0	0	49	98	0.5	0.532967403
560	Anthoxanthum odoratum	Anthoxanthum_odoratum	Poaceae	Monocots	10.1111/nph.17086	Fern�ndez-Pascual, Eduardo	NA	IT	Anthoxanthum odoratum Wild NA Italy Val Viola Dosde and Passo dello Stelvi 46 10 temperate alpine Italy 46 10 2750 NA	agar	1	0	1	1	1	0	1	1	Alnus cordata forest, Alpine and subalpine ericoid heath, Alpine and subalpine Juniperus scrub, Atlantic and Baltic coastal Empetrum heath, Atlantic and Baltic moist and wet dune slack, Atlantic coastal Calluna and Ulex heath, Balkan-Anatolian submontane genistoid scrub, Balkan and Anatolian oromediterranean dry grassland, Baltic coniferous coastal dune forest, Boreal and Arctic acidophilous alpi…	20	1	1	0	0	0	0	38	60	0.633333333	0.532967403
561	Anthoxanthum odoratum	Anthoxanthum_odoratum	Poaceae	Monocots	10.1111/nph.17086	Fern�ndez-Pascual, Eduardo	NA	IT	Anthoxanthum odoratum Wild NA Italy Val Viola Dosde and Passo dello Stelvi 46 10 temperate alpine Italy 46 10 2750 NA	agar	1	0	1	1	1	0	1	1	Alnus cordata forest, Alpine and subalpine ericoid heath, Alpine and subalpine Juniperus scrub, Atlantic and Baltic coastal Empetrum heath, Atlantic and Baltic moist and wet dune slack, Atlantic coastal Calluna and Ulex heath, Balkan-Anatolian submontane genistoid scrub, Balkan and Anatolian oromediterranean dry grassland, Baltic coniferous coastal dune forest, Boreal and Arctic acidophilous alpi…	10	1	1	0	0	0	0	34	60	0.566666667	0.532967403
569	Anthoxanthum odoratum	Anthoxanthum_odoratum	Poaceae	Monocots	10.1093/aob/mcac037	Carta,Angelino	NA	GR	Anthoxanthum odoratum L. wild native NA K_25029 NA Greece NA NA NA NA	agar	1	0	1	1	1	0	1	1	Alnus cordata forest, Alpine and subalpine ericoid heath, Alpine and subalpine Juniperus scrub, Atlantic and Baltic coastal Empetrum heath, Atlantic and Baltic moist and wet dune slack, Atlantic coastal Calluna and Ulex heath, Balkan-Anatolian submontane genistoid scrub, Balkan and Anatolian oromediterranean dry grassland, Baltic coniferous coastal dune forest, Boreal and Arctic acidophilous alpi…	21	0	1	0	0	0	0	90	100	0.9	0.532967403
570	Anthoxanthum odoratum	Anthoxanthum_odoratum	Poaceae	Monocots	10.1093/aob/mcac037	Carta,Angelino	NA	GR	Anthoxanthum odoratum L. wild native NA K_51541 NA Greece NA NA NA NA	agar	1	0	1	1	1	0	1	1	Alnus cordata forest, Alpine and subalpine ericoid heath, Alpine and subalpine Juniperus scrub, Atlantic and Baltic coastal Empetrum heath, Atlantic and Baltic moist and wet dune slack, Atlantic coastal Calluna and Ulex heath, Balkan-Anatolian submontane genistoid scrub, Balkan and Anatolian oromediterranean dry grassland, Baltic coniferous coastal dune forest, Boreal and Arctic acidophilous alpi…	10	0	1	0	0	0	0	16	20	0.8	0.532967403
572	Anthoxanthum odoratum	Anthoxanthum_odoratum	Poaceae	Monocots	10.1093/aob/mcac037	Carta,Angelino	NA	GR	Anthoxanthum odoratum L. wild native NA K_51541 NA Greece NA NA NA NA	agar	1	0	1	1	1	0	1	1	Alnus cordata forest, Alpine and subalpine ericoid heath, Alpine and subalpine Juniperus scrub, Atlantic and Baltic coastal Empetrum heath, Atlantic and Baltic moist and wet dune slack, Atlantic coastal Calluna and Ulex heath, Balkan-Anatolian submontane genistoid scrub, Balkan and Anatolian oromediterranean dry grassland, Baltic coniferous coastal dune forest, Boreal and Arctic acidophilous alpi…	11	0	1	0	0	0	0	15	18	0.833333333	0.532967403
579	Anthoxanthum odoratum	Anthoxanthum_odoratum	Poaceae	Monocots	10.1093/aob/mcac037	Carta,Angelino	NA	GR	Anthoxanthum odoratum L. wild native NA K_25029 NA Greece NA NA NA NA	agar	1	0	1	1	1	0	1	1	Alnus cordata forest, Alpine and subalpine ericoid heath, Alpine and subalpine Juniperus scrub, Atlantic and Baltic coastal Empetrum heath, Atlantic and Baltic moist and wet dune slack, Atlantic coastal Calluna and Ulex heath, Balkan-Anatolian submontane genistoid scrub, Balkan and Anatolian oromediterranean dry grassland, Baltic coniferous coastal dune forest, Boreal and Arctic acidophilous alpi…	20	0	1	0	0	0	0	20	20	1	0.532967403
584	Anthoxanthum odoratum	Anthoxanthum_odoratum	Poaceae	Monocots	10.1093/aob/mcac037	Carta,Angelino	NA	IT	Anthoxanthum odoratum L. wild native NA PAV_88PV NA Italy NA NA NA NA	agar	1	0	1	1	1	0	1	1	Alnus cordata forest, Alpine and subalpine ericoid heath, Alpine and subalpine Juniperus scrub, Atlantic and Baltic coastal Empetrum heath, Atlantic and Baltic moist and wet dune slack, Atlantic coastal Calluna and Ulex heath, Balkan-Anatolian submontane genistoid scrub, Balkan and Anatolian oromediterranean dry grassland, Baltic coniferous coastal dune forest, Boreal and Arctic acidophilous alpi…	20	0	1	0	0	0	0	44	44	1	0.532967403
587	Anthoxanthum odoratum	Anthoxanthum_odoratum	Poaceae	Monocots	10.1093/aob/mcac037	Carta,Angelino	NA	GR	Anthoxanthum odoratum L. wild native NA K_25063 NA Greece NA NA NA NA	agar	1	0	1	1	1	0	1	1	Alnus cordata forest, Alpine and subalpine ericoid heath, Alpine and subalpine Juniperus scrub, Atlantic and Baltic coastal Empetrum heath, Atlantic and Baltic moist and wet dune slack, Atlantic coastal Calluna and Ulex heath, Balkan-Anatolian submontane genistoid scrub, Balkan and Anatolian oromediterranean dry grassland, Baltic coniferous coastal dune forest, Boreal and Arctic acidophilous alpi…	21	0	1	0	0	0	0	39	50	0.78	0.532967403
591	Anthoxanthum odoratum	Anthoxanthum_odoratum	Poaceae	Monocots	10.1093/aob/mcac037	Carta,Angelino	NA	GR	Anthoxanthum odoratum L. wild native NA K_25063 NA Greece NA NA NA NA	agar	1	0	1	1	1	0	1	1	Alnus cordata forest, Alpine and subalpine ericoid heath, Alpine and subalpine Juniperus scrub, Atlantic and Baltic coastal Empetrum heath, Atlantic and Baltic moist and wet dune slack, Atlantic coastal Calluna and Ulex heath, Balkan-Anatolian submontane genistoid scrub, Balkan and Anatolian oromediterranean dry grassland, Baltic coniferous coastal dune forest, Boreal and Arctic acidophilous alpi…	25	0	1	0	0	0	0	18	20	0.9	0.532967403
599	Anthoxanthum odoratum	Anthoxanthum_odoratum	Poaceae	Monocots	10.1093/aob/mcac037	Carta,Angelino	NA	GB	Anthoxanthum odoratum L. wild native NA K_411044 NA United-Kingdom NA NA NA NA	agar	1	0	1	1	1	0	1	1	Alnus cordata forest, Alpine and subalpine ericoid heath, Alpine and subalpine Juniperus scrub, Atlantic and Baltic coastal Empetrum heath, Atlantic and Baltic moist and wet dune slack, Atlantic coastal Calluna and Ulex heath, Balkan-Anatolian submontane genistoid scrub, Balkan and Anatolian oromediterranean dry grassland, Baltic coniferous coastal dune forest, Boreal and Arctic acidophilous alpi…	15	0	1	0	0	0	0	18	20	0.9	0.532967403
603	Anthoxanthum odoratum	Anthoxanthum_odoratum	Poaceae	Monocots	10.1093/aob/mcac037	Carta,Angelino	NA	GR	Anthoxanthum odoratum L. wild native NA K_25029 NA Greece NA NA NA NA	agar	1	0	1	1	1	0	1	1	Alnus cordata forest, Alpine and subalpine ericoid heath, Alpine and subalpine Juniperus scrub, Atlantic and Baltic coastal Empetrum heath, Atlantic and Baltic moist and wet dune slack, Atlantic coastal Calluna and Ulex heath, Balkan-Anatolian submontane genistoid scrub, Balkan and Anatolian oromediterranean dry grassland, Baltic coniferous coastal dune forest, Boreal and Arctic acidophilous alpi…	21	0	1	0	0	0	0	44	50	0.88	0.532967403
608	Anthoxanthum odoratum	Anthoxanthum_odoratum	Poaceae	Monocots	10.1093/aob/mcac037	Carta,Angelino	NA	GB	Anthoxanthum odoratum L. wild native NA K_9564 NA United-Kingdom NA NA NA NA	agar	1	0	1	1	1	0	1	1	Alnus cordata forest, Alpine and subalpine ericoid heath, Alpine and subalpine Juniperus scrub, Atlantic and Baltic coastal Empetrum heath, Atlantic and Baltic moist and wet dune slack, Atlantic coastal Calluna and Ulex heath, Balkan-Anatolian submontane genistoid scrub, Balkan and Anatolian oromediterranean dry grassland, Baltic coniferous coastal dune forest, Boreal and Arctic acidophilous alpi…	15	1	1	1	0	0	0	12	16	0.75	0.532967403
612	Anthoxanthum odoratum	Anthoxanthum_odoratum	Poaceae	Monocots	10.1093/aob/mcac037	Carta,Angelino	NA	IT	Anthoxanthum odoratum L. wild native NA PAV_2VA NA Italy NA NA NA NA	agar	1	0	1	1	1	0	1	1	Alnus cordata forest, Alpine and subalpine ericoid heath, Alpine and subalpine Juniperus scrub, Atlantic and Baltic coastal Empetrum heath, Atlantic and Baltic moist and wet dune slack, Atlantic coastal Calluna and Ulex heath, Balkan-Anatolian submontane genistoid scrub, Balkan and Anatolian oromediterranean dry grassland, Baltic coniferous coastal dune forest, Boreal and Arctic acidophilous alpi…	20	0	1	0	0	0	0	16	16	1	0.532967403
613	Anthoxanthum odoratum	Anthoxanthum_odoratum	Poaceae	Monocots	10.1093/aob/mcac037	Carta,Angelino	NA	GB	Anthoxanthum odoratum L. wild native NA K_17114 NA United-Kingdom NA NA NA NA	agar	1	0	1	1	1	0	1	1	Alnus cordata forest, Alpine and subalpine ericoid heath, Alpine and subalpine Juniperus scrub, Atlantic and Baltic coastal Empetrum heath, Atlantic and Baltic moist and wet dune slack, Atlantic coastal Calluna and Ulex heath, Balkan-Anatolian submontane genistoid scrub, Balkan and Anatolian oromediterranean dry grassland, Baltic coniferous coastal dune forest, Boreal and Arctic acidophilous alpi…	16	0	1	0	0	0	0	50	50	1	0.532967403
621	Anthoxanthum odoratum	Anthoxanthum_odoratum	Poaceae	Monocots	10.1093/aob/mcac037	Carta,Angelino	NA	GB	Anthoxanthum odoratum L. wild native NA K_17114 NA United-Kingdom NA NA NA NA	agar	1	0	1	1	1	0	1	1	Alnus cordata forest, Alpine and subalpine ericoid heath, Alpine and subalpine Juniperus scrub, Atlantic and Baltic coastal Empetrum heath, Atlantic and Baltic moist and wet dune slack, Atlantic coastal Calluna and Ulex heath, Balkan-Anatolian submontane genistoid scrub, Balkan and Anatolian oromediterranean dry grassland, Baltic coniferous coastal dune forest, Boreal and Arctic acidophilous alpi…	16	0	1	0	0	0	0	40	44	0.909090909	0.532967403
626	Anthoxanthum odoratum	Anthoxanthum_odoratum	Poaceae	Monocots	10.1093/aob/mcac037	Carta,Angelino	NA	GB	Anthoxanthum odoratum L. wild native NA K_411044 NA United-Kingdom NA NA NA NA	agar	1	0	1	1	1	0	1	1	Alnus cordata forest, Alpine and subalpine ericoid heath, Alpine and subalpine Juniperus scrub, Atlantic and Baltic coastal Empetrum heath, Atlantic and Baltic moist and wet dune slack, Atlantic coastal Calluna and Ulex heath, Balkan-Anatolian submontane genistoid scrub, Balkan and Anatolian oromediterranean dry grassland, Baltic coniferous coastal dune forest, Boreal and Arctic acidophilous alpi…	20	0	1	0	0	0	0	19	20	0.95	0.532967403
630	Anthoxanthum odoratum	Anthoxanthum_odoratum	Poaceae	Monocots	10.1093/aob/mcac037	Carta,Angelino	NA	GB	Anthoxanthum odoratum L. wild native NA K_17114 NA United-Kingdom NA NA NA NA	agar	1	0	1	1	1	0	1	1	Alnus cordata forest, Alpine and subalpine ericoid heath, Alpine and subalpine Juniperus scrub, Atlantic and Baltic coastal Empetrum heath, Atlantic and Baltic moist and wet dune slack, Atlantic coastal Calluna and Ulex heath, Balkan-Anatolian submontane genistoid scrub, Balkan and Anatolian oromediterranean dry grassland, Baltic coniferous coastal dune forest, Boreal and Arctic acidophilous alpi…	15	0	1	0	0	0	0	41	42	0.976190476	0.532967403
632	Anthoxanthum odoratum	Anthoxanthum_odoratum	Poaceae	Monocots	10.1093/aob/mcac037	Carta,Angelino	NA	GR	Anthoxanthum odoratum L. wild native NA K_25063 NA Greece NA NA NA NA	agar	1	0	1	1	1	0	1	1	Alnus cordata forest, Alpine and subalpine ericoid heath, Alpine and subalpine Juniperus scrub, Atlantic and Baltic coastal Empetrum heath, Atlantic and Baltic moist and wet dune slack, Atlantic coastal Calluna and Ulex heath, Balkan-Anatolian submontane genistoid scrub, Balkan and Anatolian oromediterranean dry grassland, Baltic coniferous coastal dune forest, Boreal and Arctic acidophilous alpi…	20	0	1	0	0	1	0	14	20	0.7	0.532967403
636	Anthoxanthum odoratum	Anthoxanthum_odoratum	Poaceae	Monocots	10.1093/aob/mcac037	Carta,Angelino	NA	GB	Anthoxanthum odoratum L. wild native NA K_49502 NA United-Kingdom NA NA NA NA	agar	1	0	1	1	1	0	1	1	Alnus cordata forest, Alpine and subalpine ericoid heath, Alpine and subalpine Juniperus scrub, Atlantic and Baltic coastal Empetrum heath, Atlantic and Baltic moist and wet dune slack, Atlantic coastal Calluna and Ulex heath, Balkan-Anatolian submontane genistoid scrub, Balkan and Anatolian oromediterranean dry grassland, Baltic coniferous coastal dune forest, Boreal and Arctic acidophilous alpi…	16	0	1	0	0	0	0	20	20	1	0.532967403
640	Anthoxanthum odoratum	Anthoxanthum_odoratum	Poaceae	Monocots	10.1093/aob/mcac037	Carta,Angelino	NA	GB	Anthoxanthum odoratum L. wild native NA K_49502 NA United-Kingdom NA NA NA NA	agar	1	0	1	1	1	0	1	1	Alnus cordata forest, Alpine and subalpine ericoid heath, Alpine and subalpine Juniperus scrub, Atlantic and Baltic coastal Empetrum heath, Atlantic and Baltic moist and wet dune slack, Atlantic coastal Calluna and Ulex heath, Balkan-Anatolian submontane genistoid scrub, Balkan and Anatolian oromediterranean dry grassland, Baltic coniferous coastal dune forest, Boreal and Arctic acidophilous alpi…	15	0	1	0	0	0	0	19	20	0.95	0.532967403
641	Anthoxanthum odoratum	Anthoxanthum_odoratum	Poaceae	Monocots	10.1093/aob/mcac037	Carta,Angelino	NA	GB	Anthoxanthum odoratum L. wild native NA K_411044 NA United-Kingdom NA NA NA NA	agar	1	0	1	1	1	0	1	1	Alnus cordata forest, Alpine and subalpine ericoid heath, Alpine and subalpine Juniperus scrub, Atlantic and Baltic coastal Empetrum heath, Atlantic and Baltic moist and wet dune slack, Atlantic coastal Calluna and Ulex heath, Balkan-Anatolian submontane genistoid scrub, Balkan and Anatolian oromediterranean dry grassland, Baltic coniferous coastal dune forest, Boreal and Arctic acidophilous alpi…	15	1	1	0	0	0	0	20	20	1	0.532967403
646	Anthoxanthum odoratum	Anthoxanthum_odoratum	Poaceae	Monocots	10.1093/aob/mcac037	Carta,Angelino	NA	GR	Anthoxanthum odoratum L. wild native NA K_51541 NA Greece NA NA NA NA	agar	1	0	1	1	1	0	1	1	Alnus cordata forest, Alpine and subalpine ericoid heath, Alpine and subalpine Juniperus scrub, Atlantic and Baltic coastal Empetrum heath, Atlantic and Baltic moist and wet dune slack, Atlantic coastal Calluna and Ulex heath, Balkan-Anatolian submontane genistoid scrub, Balkan and Anatolian oromediterranean dry grassland, Baltic coniferous coastal dune forest, Boreal and Arctic acidophilous alpi…	11	0	1	0	0	0	0	43	50	0.86	0.532967403
655	Anthoxanthum odoratum	Anthoxanthum_odoratum	Poaceae	Monocots	10.1093/aob/mcac037	Carta,Angelino	NA	GR	Anthoxanthum odoratum L. wild native NA K_25410 NA Greece NA NA NA NA	agar	1	0	1	1	1	0	1	1	Alnus cordata forest, Alpine and subalpine ericoid heath, Alpine and subalpine Juniperus scrub, Atlantic and Baltic coastal Empetrum heath, Atlantic and Baltic moist and wet dune slack, Atlantic coastal Calluna and Ulex heath, Balkan-Anatolian submontane genistoid scrub, Balkan and Anatolian oromediterranean dry grassland, Baltic coniferous coastal dune forest, Boreal and Arctic acidophilous alpi…	20	0	1	0	0	0	0	19	20	0.95	0.532967403
656	Anthoxanthum odoratum	Anthoxanthum_odoratum	Poaceae	Monocots	10.1093/aob/mcac037	Carta,Angelino	NA	GR	Anthoxanthum odoratum L. wild native NA K_25029 NA Greece NA NA NA NA	agar	1	0	1	1	1	0	1	1	Alnus cordata forest, Alpine and subalpine ericoid heath, Alpine and subalpine Juniperus scrub, Atlantic and Baltic coastal Empetrum heath, Atlantic and Baltic moist and wet dune slack, Atlantic coastal Calluna and Ulex heath, Balkan-Anatolian submontane genistoid scrub, Balkan and Anatolian oromediterranean dry grassland, Baltic coniferous coastal dune forest, Boreal and Arctic acidophilous alpi…	21	0	1	0	0	0	0	41	45	0.911111111	0.532967403
658	Anthoxanthum odoratum	Anthoxanthum_odoratum	Poaceae	Monocots	10.1093/aob/mcac037	Carta,Angelino	NA	FR	Anthoxanthum odoratum L. wild native NA K_63063 NA France NA NA NA NA	agar	1	0	1	1	1	0	1	1	Alnus cordata forest, Alpine and subalpine ericoid heath, Alpine and subalpine Juniperus scrub, Atlantic and Baltic coastal Empetrum heath, Atlantic and Baltic moist and wet dune slack, Atlantic coastal Calluna and Ulex heath, Balkan-Anatolian submontane genistoid scrub, Balkan and Anatolian oromediterranean dry grassland, Baltic coniferous coastal dune forest, Boreal and Arctic acidophilous alpi…	16	0	1	0	0	0	0	16	20	0.8	0.532967403
659	Anthoxanthum odoratum	Anthoxanthum_odoratum	Poaceae	Monocots	10.1093/aob/mcac037	Carta,Angelino	NA	GR	Anthoxanthum odoratum L. wild native NA K_25410 NA Greece NA NA NA NA	agar	1	0	1	1	1	0	1	1	Alnus cordata forest, Alpine and subalpine ericoid heath, Alpine and subalpine Juniperus scrub, Atlantic and Baltic coastal Empetrum heath, Atlantic and Baltic moist and wet dune slack, Atlantic coastal Calluna and Ulex heath, Balkan-Anatolian submontane genistoid scrub, Balkan and Anatolian oromediterranean dry grassland, Baltic coniferous coastal dune forest, Boreal and Arctic acidophilous alpi…	21	0	1	0	0	0	0	20	20	1	0.532967403
660	Anthoxanthum odoratum	Anthoxanthum_odoratum	Poaceae	Monocots	10.1093/aob/mcac037	Carta,Angelino	NA	GB	Anthoxanthum odoratum L. wild native NA K_49502 NA United-Kingdom NA NA NA NA	agar	1	0	1	1	1	0	1	1	Alnus cordata forest, Alpine and subalpine ericoid heath, Alpine and subalpine Juniperus scrub, Atlantic and Baltic coastal Empetrum heath, Atlantic and Baltic moist and wet dune slack, Atlantic coastal Calluna and Ulex heath, Balkan-Anatolian submontane genistoid scrub, Balkan and Anatolian oromediterranean dry grassland, Baltic coniferous coastal dune forest, Boreal and Arctic acidophilous alpi…	16	0	1	0	0	0	0	48	50	0.96	0.532967403
661	Anthoxanthum odoratum	Anthoxanthum_odoratum	Poaceae	Monocots	10.1093/aob/mcac037	Carta,Angelino	NA	GR	Anthoxanthum odoratum L. wild native NA K_25410 NA Greece NA NA NA NA	agar	1	0	1	1	1	0	1	1	Alnus cordata forest, Alpine and subalpine ericoid heath, Alpine and subalpine Juniperus scrub, Atlantic and Baltic coastal Empetrum heath, Atlantic and Baltic moist and wet dune slack, Atlantic coastal Calluna and Ulex heath, Balkan-Anatolian submontane genistoid scrub, Balkan and Anatolian oromediterranean dry grassland, Baltic coniferous coastal dune forest, Boreal and Arctic acidophilous alpi…	21	0	1	0	0	0	0	17	20	0.85	0.532967403
669	Anthoxanthum odoratum	Anthoxanthum_odoratum	Poaceae	Monocots	10.1093/aob/mcac037	Carta,Angelino	NA	GR	Anthoxanthum odoratum L. wild native NA K_25063 NA Greece NA NA NA NA	agar	1	0	1	1	1	0	1	1	Alnus cordata forest, Alpine and subalpine ericoid heath, Alpine and subalpine Juniperus scrub, Atlantic and Baltic coastal Empetrum heath, Atlantic and Baltic moist and wet dune slack, Atlantic coastal Calluna and Ulex heath, Balkan-Anatolian submontane genistoid scrub, Balkan and Anatolian oromediterranean dry grassland, Baltic coniferous coastal dune forest, Boreal and Arctic acidophilous alpi…	21	0	1	0	0	0	0	89	100	0.89	0.532967403
681	Anthoxanthum odoratum	Anthoxanthum_odoratum	Poaceae	Monocots	10.1093/aob/mcac037	Carta,Angelino	NA	GB	Anthoxanthum odoratum L. wild native NA K_9564 NA United-Kingdom NA NA NA NA	agar	1	0	1	1	1	0	1	1	Alnus cordata forest, Alpine and subalpine ericoid heath, Alpine and subalpine Juniperus scrub, Atlantic and Baltic coastal Empetrum heath, Atlantic and Baltic moist and wet dune slack, Atlantic coastal Calluna and Ulex heath, Balkan-Anatolian submontane genistoid scrub, Balkan and Anatolian oromediterranean dry grassland, Baltic coniferous coastal dune forest, Boreal and Arctic acidophilous alpi…	16	1	1	1	0	0	0	10	10	1	0.532967403
685	Anthoxanthum odoratum	Anthoxanthum_odoratum	Poaceae	Monocots	10.1093/aob/mcac037	Carta,Angelino	NA	GR	Anthoxanthum odoratum L. wild native NA K_25063 NA Greece NA NA NA NA	agar	1	0	1	1	1	0	1	1	Alnus cordata forest, Alpine and subalpine ericoid heath, Alpine and subalpine Juniperus scrub, Atlantic and Baltic coastal Empetrum heath, Atlantic and Baltic moist and wet dune slack, Atlantic coastal Calluna and Ulex heath, Balkan-Anatolian submontane genistoid scrub, Balkan and Anatolian oromediterranean dry grassland, Baltic coniferous coastal dune forest, Boreal and Arctic acidophilous alpi…	20	0	1	0	0	0	0	40	50	0.8	0.532967403
686	Anthoxanthum odoratum	Anthoxanthum_odoratum	Poaceae	Monocots	10.1093/aob/mcac037	Carta,Angelino	NA	GR	Anthoxanthum odoratum L. wild native NA K_25410 NA Greece NA NA NA NA	agar	1	0	1	1	1	0	1	1	Alnus cordata forest, Alpine and subalpine ericoid heath, Alpine and subalpine Juniperus scrub, Atlantic and Baltic coastal Empetrum heath, Atlantic and Baltic moist and wet dune slack, Atlantic coastal Calluna and Ulex heath, Balkan-Anatolian submontane genistoid scrub, Balkan and Anatolian oromediterranean dry grassland, Baltic coniferous coastal dune forest, Boreal and Arctic acidophilous alpi…	21	0	1	0	0	0	0	95	100	0.95	0.532967403
562	Anthoxanthum odoratum	Anthoxanthum_odoratum	Poaceae	Monocots	https://doi.org/10.1111/1365-2745.13955	Sergey Rosbakh	2011	AT	Anthoxanthum odoratum L. wild native 2011 W7 T6.4 Temperate alpine grasslands and shrublands Austria 47.31688 12.55104 2020 50	paper	1	0	1	1	1	0	1	1	Alnus cordata forest, Alpine and subalpine ericoid heath, Alpine and subalpine Juniperus scrub, Atlantic and Baltic coastal Empetrum heath, Atlantic and Baltic moist and wet dune slack, Atlantic coastal Calluna and Ulex heath, Balkan-Anatolian submontane genistoid scrub, Balkan and Anatolian oromediterranean dry grassland, Baltic coniferous coastal dune forest, Boreal and Arctic acidophilous alpi…	18	1	1	1	0	0	0	15	21	0.714285714	0.532967403
563	Anthoxanthum odoratum	Anthoxanthum_odoratum	Poaceae	Monocots	https://doi.org/10.1111/1365-2745.13955	Sergey Rosbakh	2011	AT	Anthoxanthum odoratum L. wild native 2011 HO2 T6.4 Temperate alpine grasslands and shrublands Austria 47.35335 12.53594 1045 50	paper	1	0	1	1	1	0	1	1	Alnus cordata forest, Alpine and subalpine ericoid heath, Alpine and subalpine Juniperus scrub, Atlantic and Baltic coastal Empetrum heath, Atlantic and Baltic moist and wet dune slack, Atlantic coastal Calluna and Ulex heath, Balkan-Anatolian submontane genistoid scrub, Balkan and Anatolian oromediterranean dry grassland, Baltic coniferous coastal dune forest, Boreal and Arctic acidophilous alpi…	22	1	1	0	0	0	0	14	14	1	0.532967403
564	Anthoxanthum odoratum	Anthoxanthum_odoratum	Poaceae	Monocots	https://doi.org/10.1111/1365-2745.13955	Sergey Rosbakh	2011	AT	Anthoxanthum odoratum L. wild native 2011 W7 T6.4 Temperate alpine grasslands and shrublands Austria 47.31688 12.55104 2020 50	paper	1	0	1	1	1	0	1	1	Alnus cordata forest, Alpine and subalpine ericoid heath, Alpine and subalpine Juniperus scrub, Atlantic and Baltic coastal Empetrum heath, Atlantic and Baltic moist and wet dune slack, Atlantic coastal Calluna and Ulex heath, Balkan-Anatolian submontane genistoid scrub, Balkan and Anatolian oromediterranean dry grassland, Baltic coniferous coastal dune forest, Boreal and Arctic acidophilous alpi…	14	1	1	1	0	0	0	11	19	0.578947368	0.532967403
565	Anthoxanthum odoratum	Anthoxanthum_odoratum	Poaceae	Monocots	https://doi.org/10.1111/1365-2745.13955	Sergey Rosbakh	2011	AT	Anthoxanthum odoratum L. wild native 2011 W7 T6.4 Temperate alpine grasslands and shrublands Austria 47.31688 12.55104 2020 50	paper	1	0	1	1	1	0	1	1	Alnus cordata forest, Alpine and subalpine ericoid heath, Alpine and subalpine Juniperus scrub, Atlantic and Baltic coastal Empetrum heath, Atlantic and Baltic moist and wet dune slack, Atlantic coastal Calluna and Ulex heath, Balkan-Anatolian submontane genistoid scrub, Balkan and Anatolian oromediterranean dry grassland, Baltic coniferous coastal dune forest, Boreal and Arctic acidophilous alpi…	26	1	1	1	0	0	0	18	22	0.818181818	0.532967403
566	Anthoxanthum odoratum	Anthoxanthum_odoratum	Poaceae	Monocots	https://doi.org/10.1111/1365-2745.13955	Sergey Rosbakh	2011	AT	Anthoxanthum odoratum L. wild native 2011 HO2 T6.4 Temperate alpine grasslands and shrublands Austria 47.35335 12.53594 1045 50	paper	1	0	1	1	1	0	1	1	Alnus cordata forest, Alpine and subalpine ericoid heath, Alpine and subalpine Juniperus scrub, Atlantic and Baltic coastal Empetrum heath, Atlantic and Baltic moist and wet dune slack, Atlantic coastal Calluna and Ulex heath, Balkan-Anatolian submontane genistoid scrub, Balkan and Anatolian oromediterranean dry grassland, Baltic coniferous coastal dune forest, Boreal and Arctic acidophilous alpi…	10	1	1	0	0	0	0	23	23	1	0.532967403
567	Anthoxanthum odoratum	Anthoxanthum_odoratum	Poaceae	Monocots	https://doi.org/10.1111/1365-2745.13955	Sergey Rosbakh	2011	AT	Anthoxanthum odoratum L. wild native 2011 W7 T6.4 Temperate alpine grasslands and shrublands Austria 47.31688 12.55104 2020 50	paper	1	0	1	1	1	0	1	1	Alnus cordata forest, Alpine and subalpine ericoid heath, Alpine and subalpine Juniperus scrub, Atlantic and Baltic coastal Empetrum heath, Atlantic and Baltic moist and wet dune slack, Atlantic coastal Calluna and Ulex heath, Balkan-Anatolian submontane genistoid scrub, Balkan and Anatolian oromediterranean dry grassland, Baltic coniferous coastal dune forest, Boreal and Arctic acidophilous alpi…	22	1	1	1	0	0	0	17	19	0.894736842	0.532967403
568	Anthoxanthum odoratum	Anthoxanthum_odoratum	Poaceae	Monocots	https://doi.org/10.1111/1365-2745.13955	Sergey Rosbakh	2011	AT	Anthoxanthum odoratum L. wild native 2011 HO2 T6.4 Temperate alpine grasslands and shrublands Austria 47.35335 12.53594 1045 50	paper	1	0	1	1	1	0	1	1	Alnus cordata forest, Alpine and subalpine ericoid heath, Alpine and subalpine Juniperus scrub, Atlantic and Baltic coastal Empetrum heath, Atlantic and Baltic moist and wet dune slack, Atlantic coastal Calluna and Ulex heath, Balkan-Anatolian submontane genistoid scrub, Balkan and Anatolian oromediterranean dry grassland, Baltic coniferous coastal dune forest, Boreal and Arctic acidophilous alpi…	18	1	1	0	0	0	0	17	17	1	0.532967403
571	Anthoxanthum odoratum	Anthoxanthum_odoratum	Poaceae	Monocots	https://doi.org/10.1007/s00035-022-00286-x	Sergey Rosbakh	2017	RU	Anthoxanthum odoratum L. wild native 2017 Malaya Khatipara T6.4 Temperate alpine grasslands and shrublands Russia 43.4400544026776 41.6749186358628 2400 500	paper	1	0	1	1	1	0	1	1	Alnus cordata forest, Alpine and subalpine ericoid heath, Alpine and subalpine Juniperus scrub, Atlantic and Baltic coastal Empetrum heath, Atlantic and Baltic moist and wet dune slack, Atlantic coastal Calluna and Ulex heath, Balkan-Anatolian submontane genistoid scrub, Balkan and Anatolian oromediterranean dry grassland, Baltic coniferous coastal dune forest, Boreal and Arctic acidophilous alpi…	6	1	1	0	0	0	0	3	20	0.15	0.532967403
573	Anthoxanthum odoratum	Anthoxanthum_odoratum	Poaceae	Monocots	https://doi.org/10.1111/1365-2745.13955	Sergey Rosbakh	2011	AT	Anthoxanthum odoratum L. wild native 2011 W7 T6.4 Temperate alpine grasslands and shrublands Austria 47.31688 12.55104 2020 50	paper	1	0	1	1	1	0	1	1	Alnus cordata forest, Alpine and subalpine ericoid heath, Alpine and subalpine Juniperus scrub, Atlantic and Baltic coastal Empetrum heath, Atlantic and Baltic moist and wet dune slack, Atlantic coastal Calluna and Ulex heath, Balkan-Anatolian submontane genistoid scrub, Balkan and Anatolian oromediterranean dry grassland, Baltic coniferous coastal dune forest, Boreal and Arctic acidophilous alpi…	22	1	1	1	0	0	0	17	23	0.739130435	0.532967403
574	Anthoxanthum odoratum	Anthoxanthum_odoratum	Poaceae	Monocots	https://doi.org/10.1111/1365-2745.13955	Sergey Rosbakh	2011	AT	Anthoxanthum odoratum L. wild native 2011 W7 T6.4 Temperate alpine grasslands and shrublands Austria 47.31688 12.55104 2020 50	paper	1	0	1	1	1	0	1	1	Alnus cordata forest, Alpine and subalpine ericoid heath, Alpine and subalpine Juniperus scrub, Atlantic and Baltic coastal Empetrum heath, Atlantic and Baltic moist and wet dune slack, Atlantic coastal Calluna and Ulex heath, Balkan-Anatolian submontane genistoid scrub, Balkan and Anatolian oromediterranean dry grassland, Baltic coniferous coastal dune forest, Boreal and Arctic acidophilous alpi…	18	1	1	1	0	0	0	19	22	0.863636364	0.532967403
575	Anthoxanthum odoratum	Anthoxanthum_odoratum	Poaceae	Monocots	https://doi.org/10.1007/s00035-022-00286-x	Sergey Rosbakh	2017	RU	Anthoxanthum odoratum L. wild native 2017 Malaya Khatipara T6.4 Temperate alpine grasslands and shrublands Russia 43.4400544026776 41.6749186358628 2400 500	paper	1	0	1	1	1	0	1	1	Alnus cordata forest, Alpine and subalpine ericoid heath, Alpine and subalpine Juniperus scrub, Atlantic and Baltic coastal Empetrum heath, Atlantic and Baltic moist and wet dune slack, Atlantic coastal Calluna and Ulex heath, Balkan-Anatolian submontane genistoid scrub, Balkan and Anatolian oromediterranean dry grassland, Baltic coniferous coastal dune forest, Boreal and Arctic acidophilous alpi…	14	1	1	0	0	0	0	10	20	0.5	0.532967403
576	Anthoxanthum odoratum	Anthoxanthum_odoratum	Poaceae	Monocots	https://doi.org/10.1111/1365-2745.13955	Sergey Rosbakh	2011	AT	Anthoxanthum odoratum L. wild native 2011 HO2 T6.4 Temperate alpine grasslands and shrublands Austria 47.35335 12.53594 1045 50	paper	1	0	1	1	1	0	1	1	Alnus cordata forest, Alpine and subalpine ericoid heath, Alpine and subalpine Juniperus scrub, Atlantic and Baltic coastal Empetrum heath, Atlantic and Baltic moist and wet dune slack, Atlantic coastal Calluna and Ulex heath, Balkan-Anatolian submontane genistoid scrub, Balkan and Anatolian oromediterranean dry grassland, Baltic coniferous coastal dune forest, Boreal and Arctic acidophilous alpi…	10	1	1	0	0	0	0	23	25	0.92	0.532967403
577	Anthoxanthum odoratum	Anthoxanthum_odoratum	Poaceae	Monocots	https://doi.org/10.1111/1365-2745.13955	Sergey Rosbakh	2011	AT	Anthoxanthum odoratum L. wild native 2011 W7 T6.4 Temperate alpine grasslands and shrublands Austria 47.31688 12.55104 2020 50	paper	1	0	1	1	1	0	1	1	Alnus cordata forest, Alpine and subalpine ericoid heath, Alpine and subalpine Juniperus scrub, Atlantic and Baltic coastal Empetrum heath, Atlantic and Baltic moist and wet dune slack, Atlantic coastal Calluna and Ulex heath, Balkan-Anatolian submontane genistoid scrub, Balkan and Anatolian oromediterranean dry grassland, Baltic coniferous coastal dune forest, Boreal and Arctic acidophilous alpi…	22	1	1	1	0	0	0	24	25	0.96	0.532967403
578	Anthoxanthum odoratum	Anthoxanthum_odoratum	Poaceae	Monocots	https://doi.org/10.1111/1365-2745.13955	Sergey Rosbakh	2011	AT	Anthoxanthum odoratum L. wild native 2011 W7 T6.4 Temperate alpine grasslands and shrublands Austria 47.31688 12.55104 2020 50	paper	1	0	1	1	1	0	1	1	Alnus cordata forest, Alpine and subalpine ericoid heath, Alpine and subalpine Juniperus scrub, Atlantic and Baltic coastal Empetrum heath, Atlantic and Baltic moist and wet dune slack, Atlantic coastal Calluna and Ulex heath, Balkan-Anatolian submontane genistoid scrub, Balkan and Anatolian oromediterranean dry grassland, Baltic coniferous coastal dune forest, Boreal and Arctic acidophilous alpi…	14	1	1	1	0	0	0	14	21	0.666666667	0.532967403
580	Anthoxanthum odoratum	Anthoxanthum_odoratum	Poaceae	Monocots	https://doi.org/10.1111/1365-2745.13955	Sergey Rosbakh	2011	AT	Anthoxanthum odoratum L. wild native 2011 W7 T6.4 Temperate alpine grasslands and shrublands Austria 47.31688 12.55104 2020 50	paper	1	0	1	1	1	0	1	1	Alnus cordata forest, Alpine and subalpine ericoid heath, Alpine and subalpine Juniperus scrub, Atlantic and Baltic coastal Empetrum heath, Atlantic and Baltic moist and wet dune slack, Atlantic coastal Calluna and Ulex heath, Balkan-Anatolian submontane genistoid scrub, Balkan and Anatolian oromediterranean dry grassland, Baltic coniferous coastal dune forest, Boreal and Arctic acidophilous alpi…	22	1	1	1	0	0	0	15	22	0.681818182	0.532967403
581	Anthoxanthum odoratum	Anthoxanthum_odoratum	Poaceae	Monocots	https://doi.org/10.1111/1365-2745.13955	Sergey Rosbakh	2011	AT	Anthoxanthum odoratum L. wild native 2011 HO2 T6.4 Temperate alpine grasslands and shrublands Austria 47.35335 12.53594 1045 50	paper	1	0	1	1	1	0	1	1	Alnus cordata forest, Alpine and subalpine ericoid heath, Alpine and subalpine Juniperus scrub, Atlantic and Baltic coastal Empetrum heath, Atlantic and Baltic moist and wet dune slack, Atlantic coastal Calluna and Ulex heath, Balkan-Anatolian submontane genistoid scrub, Balkan and Anatolian oromediterranean dry grassland, Baltic coniferous coastal dune forest, Boreal and Arctic acidophilous alpi…	26	1	1	0	0	0	0	17	17	1	0.532967403
582	Anthoxanthum odoratum	Anthoxanthum_odoratum	Poaceae	Monocots	https://doi.org/10.1111/1365-2745.13955	Sergey Rosbakh	2011	AT	Anthoxanthum odoratum L. wild native 2011 HO2 T6.4 Temperate alpine grasslands and shrublands Austria 47.35335 12.53594 1045 50	paper	1	0	1	1	1	0	1	1	Alnus cordata forest, Alpine and subalpine ericoid heath, Alpine and subalpine Juniperus scrub, Atlantic and Baltic coastal Empetrum heath, Atlantic and Baltic moist and wet dune slack, Atlantic coastal Calluna and Ulex heath, Balkan-Anatolian submontane genistoid scrub, Balkan and Anatolian oromediterranean dry grassland, Baltic coniferous coastal dune forest, Boreal and Arctic acidophilous alpi…	26	1	1	0	0	0	0	22	22	1	0.532967403
583	Anthoxanthum odoratum	Anthoxanthum_odoratum	Poaceae	Monocots	https://doi.org/10.1111/1365-2745.13955	Sergey Rosbakh	2011	AT	Anthoxanthum odoratum L. wild native 2011 W7 T6.4 Temperate alpine grasslands and shrublands Austria 47.31688 12.55104 2020 50	paper	1	0	1	1	1	0	1	1	Alnus cordata forest, Alpine and subalpine ericoid heath, Alpine and subalpine Juniperus scrub, Atlantic and Baltic coastal Empetrum heath, Atlantic and Baltic moist and wet dune slack, Atlantic coastal Calluna and Ulex heath, Balkan-Anatolian submontane genistoid scrub, Balkan and Anatolian oromediterranean dry grassland, Baltic coniferous coastal dune forest, Boreal and Arctic acidophilous alpi…	18	1	1	1	0	0	0	19	25	0.76	0.532967403
585	Anthoxanthum odoratum	Anthoxanthum_odoratum	Poaceae	Monocots	https://doi.org/10.1111/1365-2745.13955	Sergey Rosbakh	2011	AT	Anthoxanthum odoratum L. wild native 2011 W7 T6.4 Temperate alpine grasslands and shrublands Austria 47.31688 12.55104 2020 50	paper	1	0	1	1	1	0	1	1	Alnus cordata forest, Alpine and subalpine ericoid heath, Alpine and subalpine Juniperus scrub, Atlantic and Baltic coastal Empetrum heath, Atlantic and Baltic moist and wet dune slack, Atlantic coastal Calluna and Ulex heath, Balkan-Anatolian submontane genistoid scrub, Balkan and Anatolian oromediterranean dry grassland, Baltic coniferous coastal dune forest, Boreal and Arctic acidophilous alpi…	14	1	1	1	0	0	0	17	22	0.772727273	0.532967403
586	Anthoxanthum odoratum	Anthoxanthum_odoratum	Poaceae	Monocots	https://doi.org/10.1111/1365-2745.13955	Sergey Rosbakh	2011	AT	Anthoxanthum odoratum L. wild native 2011 HO2 T6.4 Temperate alpine grasslands and shrublands Austria 47.35335 12.53594 1045 50	paper	1	0	1	1	1	0	1	1	Alnus cordata forest, Alpine and subalpine ericoid heath, Alpine and subalpine Juniperus scrub, Atlantic and Baltic coastal Empetrum heath, Atlantic and Baltic moist and wet dune slack, Atlantic coastal Calluna and Ulex heath, Balkan-Anatolian submontane genistoid scrub, Balkan and Anatolian oromediterranean dry grassland, Baltic coniferous coastal dune forest, Boreal and Arctic acidophilous alpi…	26	1	1	0	0	0	0	23	24	0.958333333	0.532967403
588	Anthoxanthum odoratum	Anthoxanthum_odoratum	Poaceae	Monocots	https://doi.org/10.1111/1365-2745.13955	Sergey Rosbakh	2011	AT	Anthoxanthum odoratum L. wild native 2011 HO2 T6.4 Temperate alpine grasslands and shrublands Austria 47.35335 12.53594 1045 50	paper	1	0	1	1	1	0	1	1	Alnus cordata forest, Alpine and subalpine ericoid heath, Alpine and subalpine Juniperus scrub, Atlantic and Baltic coastal Empetrum heath, Atlantic and Baltic moist and wet dune slack, Atlantic coastal Calluna and Ulex heath, Balkan-Anatolian submontane genistoid scrub, Balkan and Anatolian oromediterranean dry grassland, Baltic coniferous coastal dune forest, Boreal and Arctic acidophilous alpi…	18	1	1	0	0	0	0	14	15	0.933333333	0.532967403
589	Anthoxanthum odoratum	Anthoxanthum_odoratum	Poaceae	Monocots	https://doi.org/10.1111/1365-2745.13955	Sergey Rosbakh	2011	AT	Anthoxanthum odoratum L. wild native 2011 HO2 T6.4 Temperate alpine grasslands and shrublands Austria 47.35335 12.53594 1045 50	paper	1	0	1	1	1	0	1	1	Alnus cordata forest, Alpine and subalpine ericoid heath, Alpine and subalpine Juniperus scrub, Atlantic and Baltic coastal Empetrum heath, Atlantic and Baltic moist and wet dune slack, Atlantic coastal Calluna and Ulex heath, Balkan-Anatolian submontane genistoid scrub, Balkan and Anatolian oromediterranean dry grassland, Baltic coniferous coastal dune forest, Boreal and Arctic acidophilous alpi…	10	1	1	0	0	0	0	18	20	0.9	0.532967403
590	Anthoxanthum odoratum	Anthoxanthum_odoratum	Poaceae	Monocots	https://doi.org/10.1111/1365-2745.13955	Sergey Rosbakh	2011	AT	Anthoxanthum odoratum L. wild native 2011 W7 T6.4 Temperate alpine grasslands and shrublands Austria 47.31688 12.55104 2020 50	paper	1	0	1	1	1	0	1	1	Alnus cordata forest, Alpine and subalpine ericoid heath, Alpine and subalpine Juniperus scrub, Atlantic and Baltic coastal Empetrum heath, Atlantic and Baltic moist and wet dune slack, Atlantic coastal Calluna and Ulex heath, Balkan-Anatolian submontane genistoid scrub, Balkan and Anatolian oromediterranean dry grassland, Baltic coniferous coastal dune forest, Boreal and Arctic acidophilous alpi…	6	1	1	1	0	0	0	4	23	0.173913043	0.532967403
592	Anthoxanthum odoratum	Anthoxanthum_odoratum	Poaceae	Monocots	https://doi.org/10.1111/1365-2745.13955	Sergey Rosbakh	2011	AT	Anthoxanthum odoratum L. wild native 2011 W7 T6.4 Temperate alpine grasslands and shrublands Austria 47.31688 12.55104 2020 50	paper	1	0	1	1	1	0	1	1	Alnus cordata forest, Alpine and subalpine ericoid heath, Alpine and subalpine Juniperus scrub, Atlantic and Baltic coastal Empetrum heath, Atlantic and Baltic moist and wet dune slack, Atlantic coastal Calluna and Ulex heath, Balkan-Anatolian submontane genistoid scrub, Balkan and Anatolian oromediterranean dry grassland, Baltic coniferous coastal dune forest, Boreal and Arctic acidophilous alpi…	26	1	1	1	0	0	0	20	22	0.909090909	0.532967403
593	Anthoxanthum odoratum	Anthoxanthum_odoratum	Poaceae	Monocots	https://doi.org/10.1111/1365-2745.13955	Sergey Rosbakh	2011	AT	Anthoxanthum odoratum L. wild native 2011 HO2 T6.4 Temperate alpine grasslands and shrublands Austria 47.35335 12.53594 1045 50	paper	1	0	1	1	1	0	1	1	Alnus cordata forest, Alpine and subalpine ericoid heath, Alpine and subalpine Juniperus scrub, Atlantic and Baltic coastal Empetrum heath, Atlantic and Baltic moist and wet dune slack, Atlantic coastal Calluna and Ulex heath, Balkan-Anatolian submontane genistoid scrub, Balkan and Anatolian oromediterranean dry grassland, Baltic coniferous coastal dune forest, Boreal and Arctic acidophilous alpi…	10	1	1	0	0	0	0	21	23	0.913043478	0.532967403
594	Anthoxanthum odoratum	Anthoxanthum_odoratum	Poaceae	Monocots	https://doi.org/10.1111/1365-2745.13955	Sergey Rosbakh	2011	AT	Anthoxanthum odoratum L. wild native 2011 HO2 T6.4 Temperate alpine grasslands and shrublands Austria 47.35335 12.53594 1045 50	paper	1	0	1	1	1	0	1	1	Alnus cordata forest, Alpine and subalpine ericoid heath, Alpine and subalpine Juniperus scrub, Atlantic and Baltic coastal Empetrum heath, Atlantic and Baltic moist and wet dune slack, Atlantic coastal Calluna and Ulex heath, Balkan-Anatolian submontane genistoid scrub, Balkan and Anatolian oromediterranean dry grassland, Baltic coniferous coastal dune forest, Boreal and Arctic acidophilous alpi…	6	1	1	0	0	0	0	16	23	0.695652174	0.532967403
595	Anthoxanthum odoratum	Anthoxanthum_odoratum	Poaceae	Monocots	https://doi.org/10.1111/1365-2745.13955	Sergey Rosbakh	2011	AT	Anthoxanthum odoratum L. wild native 2011 W7 T6.4 Temperate alpine grasslands and shrublands Austria 47.31688 12.55104 2020 50	paper	1	0	1	1	1	0	1	1	Alnus cordata forest, Alpine and subalpine ericoid heath, Alpine and subalpine Juniperus scrub, Atlantic and Baltic coastal Empetrum heath, Atlantic and Baltic moist and wet dune slack, Atlantic coastal Calluna and Ulex heath, Balkan-Anatolian submontane genistoid scrub, Balkan and Anatolian oromediterranean dry grassland, Baltic coniferous coastal dune forest, Boreal and Arctic acidophilous alpi…	10	1	1	1	0	0	0	8	23	0.347826087	0.532967403
596	Anthoxanthum odoratum	Anthoxanthum_odoratum	Poaceae	Monocots	https://doi.org/10.1111/1365-2745.13955	Sergey Rosbakh	2011	AT	Anthoxanthum odoratum L. wild native 2011 W7 T6.4 Temperate alpine grasslands and shrublands Austria 47.31688 12.55104 2020 50	paper	1	0	1	1	1	0	1	1	Alnus cordata forest, Alpine and subalpine ericoid heath, Alpine and subalpine Juniperus scrub, Atlantic and Baltic coastal Empetrum heath, Atlantic and Baltic moist and wet dune slack, Atlantic coastal Calluna and Ulex heath, Balkan-Anatolian submontane genistoid scrub, Balkan and Anatolian oromediterranean dry grassland, Baltic coniferous coastal dune forest, Boreal and Arctic acidophilous alpi…	6	1	1	1	0	0	0	6	24	0.25	0.532967403
597	Anthoxanthum odoratum	Anthoxanthum_odoratum	Poaceae	Monocots	https://doi.org/10.1007/s00035-022-00286-x	Sergey Rosbakh	2017	RU	Anthoxanthum odoratum L. wild native 2017 Malaya Khatipara T6.4 Temperate alpine grasslands and shrublands Russia 43.4400544026776 41.6749186358628 2400 500	paper	1	0	1	1	1	0	1	1	Alnus cordata forest, Alpine and subalpine ericoid heath, Alpine and subalpine Juniperus scrub, Atlantic and Baltic coastal Empetrum heath, Atlantic and Baltic moist and wet dune slack, Atlantic coastal Calluna and Ulex heath, Balkan-Anatolian submontane genistoid scrub, Balkan and Anatolian oromediterranean dry grassland, Baltic coniferous coastal dune forest, Boreal and Arctic acidophilous alpi…	14	1	1	0	0	0	0	11	20	0.55	0.532967403
598	Anthoxanthum odoratum	Anthoxanthum_odoratum	Poaceae	Monocots	https://doi.org/10.1111/1365-2745.13955	Sergey Rosbakh	2011	AT	Anthoxanthum odoratum L. wild native 2011 HO2 T6.4 Temperate alpine grasslands and shrublands Austria 47.35335 12.53594 1045 50	paper	1	0	1	1	1	0	1	1	Alnus cordata forest, Alpine and subalpine ericoid heath, Alpine and subalpine Juniperus scrub, Atlantic and Baltic coastal Empetrum heath, Atlantic and Baltic moist and wet dune slack, Atlantic coastal Calluna and Ulex heath, Balkan-Anatolian submontane genistoid scrub, Balkan and Anatolian oromediterranean dry grassland, Baltic coniferous coastal dune forest, Boreal and Arctic acidophilous alpi…	6	1	1	0	0	0	0	11	20	0.55	0.532967403
600	Anthoxanthum odoratum	Anthoxanthum_odoratum	Poaceae	Monocots	https://doi.org/10.1111/1365-2745.13955	Sergey Rosbakh	2011	AT	Anthoxanthum odoratum L. wild native 2011 HO2 T6.4 Temperate alpine grasslands and shrublands Austria 47.35335 12.53594 1045 50	paper	1	0	1	1	1	0	1	1	Alnus cordata forest, Alpine and subalpine ericoid heath, Alpine and subalpine Juniperus scrub, Atlantic and Baltic coastal Empetrum heath, Atlantic and Baltic moist and wet dune slack, Atlantic coastal Calluna and Ulex heath, Balkan-Anatolian submontane genistoid scrub, Balkan and Anatolian oromediterranean dry grassland, Baltic coniferous coastal dune forest, Boreal and Arctic acidophilous alpi…	22	1	1	0	0	0	0	23	24	0.958333333	0.532967403
601	Anthoxanthum odoratum	Anthoxanthum_odoratum	Poaceae	Monocots	https://doi.org/10.1111/1365-2745.13955	Sergey Rosbakh	2011	AT	Anthoxanthum odoratum L. wild native 2011 HO2 T6.4 Temperate alpine grasslands and shrublands Austria 47.35335 12.53594 1045 50	paper	1	0	1	1	1	0	1	1	Alnus cordata forest, Alpine and subalpine ericoid heath, Alpine and subalpine Juniperus scrub, Atlantic and Baltic coastal Empetrum heath, Atlantic and Baltic moist and wet dune slack, Atlantic coastal Calluna and Ulex heath, Balkan-Anatolian submontane genistoid scrub, Balkan and Anatolian oromediterranean dry grassland, Baltic coniferous coastal dune forest, Boreal and Arctic acidophilous alpi…	6	1	1	0	0	0	0	9	16	0.5625	0.532967403
602	Anthoxanthum odoratum	Anthoxanthum_odoratum	Poaceae	Monocots	https://doi.org/10.1111/1365-2745.13955	Sergey Rosbakh	2011	AT	Anthoxanthum odoratum L. wild native 2011 W7 T6.4 Temperate alpine grasslands and shrublands Austria 47.31688 12.55104 2020 50	paper	1	0	1	1	1	0	1	1	Alnus cordata forest, Alpine and subalpine ericoid heath, Alpine and subalpine Juniperus scrub, Atlantic and Baltic coastal Empetrum heath, Atlantic and Baltic moist and wet dune slack, Atlantic coastal Calluna and Ulex heath, Balkan-Anatolian submontane genistoid scrub, Balkan and Anatolian oromediterranean dry grassland, Baltic coniferous coastal dune forest, Boreal and Arctic acidophilous alpi…	6	1	1	1	0	0	0	2	19	0.105263158	0.532967403
604	Anthoxanthum odoratum	Anthoxanthum_odoratum	Poaceae	Monocots	https://doi.org/10.1111/1365-2745.13955	Sergey Rosbakh	2011	AT	Anthoxanthum odoratum L. wild native 2011 HO2 T6.4 Temperate alpine grasslands and shrublands Austria 47.35335 12.53594 1045 50	paper	1	0	1	1	1	0	1	1	Alnus cordata forest, Alpine and subalpine ericoid heath, Alpine and subalpine Juniperus scrub, Atlantic and Baltic coastal Empetrum heath, Atlantic and Baltic moist and wet dune slack, Atlantic coastal Calluna and Ulex heath, Balkan-Anatolian submontane genistoid scrub, Balkan and Anatolian oromediterranean dry grassland, Baltic coniferous coastal dune forest, Boreal and Arctic acidophilous alpi…	14	1	1	0	0	0	0	23	23	1	0.532967403
605	Anthoxanthum odoratum	Anthoxanthum_odoratum	Poaceae	Monocots	https://doi.org/10.1111/1365-2745.13955	Sergey Rosbakh	2011	AT	Anthoxanthum odoratum L. wild native 2011 W7 T6.4 Temperate alpine grasslands and shrublands Austria 47.31688 12.55104 2020 50	paper	1	0	1	1	1	0	1	1	Alnus cordata forest, Alpine and subalpine ericoid heath, Alpine and subalpine Juniperus scrub, Atlantic and Baltic coastal Empetrum heath, Atlantic and Baltic moist and wet dune slack, Atlantic coastal Calluna and Ulex heath, Balkan-Anatolian submontane genistoid scrub, Balkan and Anatolian oromediterranean dry grassland, Baltic coniferous coastal dune forest, Boreal and Arctic acidophilous alpi…	14	1	1	1	0	0	0	12	20	0.6	0.532967403
606	Anthoxanthum odoratum	Anthoxanthum_odoratum	Poaceae	Monocots	https://doi.org/10.1007/s00035-022-00286-x	Sergey Rosbakh	2017	RU	Anthoxanthum odoratum L. wild native 2017 Malaya Khatipara T6.4 Temperate alpine grasslands and shrublands Russia 43.4400544026776 41.6749186358628 2400 500	paper	1	0	1	1	1	0	1	1	Alnus cordata forest, Alpine and subalpine ericoid heath, Alpine and subalpine Juniperus scrub, Atlantic and Baltic coastal Empetrum heath, Atlantic and Baltic moist and wet dune slack, Atlantic coastal Calluna and Ulex heath, Balkan-Anatolian submontane genistoid scrub, Balkan and Anatolian oromediterranean dry grassland, Baltic coniferous coastal dune forest, Boreal and Arctic acidophilous alpi…	18	1	1	0	0	0	0	6	20	0.3	0.532967403
607	Anthoxanthum odoratum	Anthoxanthum_odoratum	Poaceae	Monocots	https://doi.org/10.1111/1365-2745.13955	Sergey Rosbakh	2011	AT	Anthoxanthum odoratum L. wild native 2011 HO2 T6.4 Temperate alpine grasslands and shrublands Austria 47.35335 12.53594 1045 50	paper	1	0	1	1	1	0	1	1	Alnus cordata forest, Alpine and subalpine ericoid heath, Alpine and subalpine Juniperus scrub, Atlantic and Baltic coastal Empetrum heath, Atlantic and Baltic moist and wet dune slack, Atlantic coastal Calluna and Ulex heath, Balkan-Anatolian submontane genistoid scrub, Balkan and Anatolian oromediterranean dry grassland, Baltic coniferous coastal dune forest, Boreal and Arctic acidophilous alpi…	6	1	1	0	0	0	0	14	17	0.823529412	0.532967403
609	Anthoxanthum odoratum	Anthoxanthum_odoratum	Poaceae	Monocots	https://doi.org/10.1111/1365-2745.13955	Sergey Rosbakh	2011	AT	Anthoxanthum odoratum L. wild native 2011 HO2 T6.4 Temperate alpine grasslands and shrublands Austria 47.35335 12.53594 1045 50	paper	1	0	1	1	1	0	1	1	Alnus cordata forest, Alpine and subalpine ericoid heath, Alpine and subalpine Juniperus scrub, Atlantic and Baltic coastal Empetrum heath, Atlantic and Baltic moist and wet dune slack, Atlantic coastal Calluna and Ulex heath, Balkan-Anatolian submontane genistoid scrub, Balkan and Anatolian oromediterranean dry grassland, Baltic coniferous coastal dune forest, Boreal and Arctic acidophilous alpi…	10	1	1	0	0	0	0	20	22	0.909090909	0.532967403
610	Anthoxanthum odoratum	Anthoxanthum_odoratum	Poaceae	Monocots	https://doi.org/10.1111/1365-2745.13955	Sergey Rosbakh	2011	AT	Anthoxanthum odoratum L. wild native 2011 W7 T6.4 Temperate alpine grasslands and shrublands Austria 47.31688 12.55104 2020 50	paper	1	0	1	1	1	0	1	1	Alnus cordata forest, Alpine and subalpine ericoid heath, Alpine and subalpine Juniperus scrub, Atlantic and Baltic coastal Empetrum heath, Atlantic and Baltic moist and wet dune slack, Atlantic coastal Calluna and Ulex heath, Balkan-Anatolian submontane genistoid scrub, Balkan and Anatolian oromediterranean dry grassland, Baltic coniferous coastal dune forest, Boreal and Arctic acidophilous alpi…	14	1	1	1	0	0	0	19	21	0.904761905	0.532967403
611	Anthoxanthum odoratum	Anthoxanthum_odoratum	Poaceae	Monocots	https://doi.org/10.1111/1365-2745.13955	Sergey Rosbakh	2011	AT	Anthoxanthum odoratum L. wild native 2011 W7 T6.4 Temperate alpine grasslands and shrublands Austria 47.31688 12.55104 2020 50	paper	1	0	1	1	1	0	1	1	Alnus cordata forest, Alpine and subalpine ericoid heath, Alpine and subalpine Juniperus scrub, Atlantic and Baltic coastal Empetrum heath, Atlantic and Baltic moist and wet dune slack, Atlantic coastal Calluna and Ulex heath, Balkan-Anatolian submontane genistoid scrub, Balkan and Anatolian oromediterranean dry grassland, Baltic coniferous coastal dune forest, Boreal and Arctic acidophilous alpi…	6	1	1	1	0	0	0	7	22	0.318181818	0.532967403
614	Anthoxanthum odoratum	Anthoxanthum_odoratum	Poaceae	Monocots	https://doi.org/10.1111/1365-2745.13955	Sergey Rosbakh	2011	AT	Anthoxanthum odoratum L. wild native 2011 HO2 T6.4 Temperate alpine grasslands and shrublands Austria 47.35335 12.53594 1045 50	paper	1	0	1	1	1	0	1	1	Alnus cordata forest, Alpine and subalpine ericoid heath, Alpine and subalpine Juniperus scrub, Atlantic and Baltic coastal Empetrum heath, Atlantic and Baltic moist and wet dune slack, Atlantic coastal Calluna and Ulex heath, Balkan-Anatolian submontane genistoid scrub, Balkan and Anatolian oromediterranean dry grassland, Baltic coniferous coastal dune forest, Boreal and Arctic acidophilous alpi…	10	1	1	0	0	0	0	22	23	0.956521739	0.532967403
615	Anthoxanthum odoratum	Anthoxanthum_odoratum	Poaceae	Monocots	https://doi.org/10.1111/1365-2745.13955	Sergey Rosbakh	2011	AT	Anthoxanthum odoratum L. wild native 2011 W7 T6.4 Temperate alpine grasslands and shrublands Austria 47.31688 12.55104 2020 50	paper	1	0	1	1	1	0	1	1	Alnus cordata forest, Alpine and subalpine ericoid heath, Alpine and subalpine Juniperus scrub, Atlantic and Baltic coastal Empetrum heath, Atlantic and Baltic moist and wet dune slack, Atlantic coastal Calluna and Ulex heath, Balkan-Anatolian submontane genistoid scrub, Balkan and Anatolian oromediterranean dry grassland, Baltic coniferous coastal dune forest, Boreal and Arctic acidophilous alpi…	10	1	1	1	0	0	0	2	17	0.117647059	0.532967403
616	Anthoxanthum odoratum	Anthoxanthum_odoratum	Poaceae	Monocots	https://doi.org/10.1111/1365-2745.13955	Sergey Rosbakh	2011	AT	Anthoxanthum odoratum L. wild native 2011 W7 T6.4 Temperate alpine grasslands and shrublands Austria 47.31688 12.55104 2020 50	paper	1	0	1	1	1	0	1	1	Alnus cordata forest, Alpine and subalpine ericoid heath, Alpine and subalpine Juniperus scrub, Atlantic and Baltic coastal Empetrum heath, Atlantic and Baltic moist and wet dune slack, Atlantic coastal Calluna and Ulex heath, Balkan-Anatolian submontane genistoid scrub, Balkan and Anatolian oromediterranean dry grassland, Baltic coniferous coastal dune forest, Boreal and Arctic acidophilous alpi…	10	1	1	1	0	0	0	7	24	0.291666667	0.532967403
617	Anthoxanthum odoratum	Anthoxanthum_odoratum	Poaceae	Monocots	https://doi.org/10.1111/1365-2745.13955	Sergey Rosbakh	2011	AT	Anthoxanthum odoratum L. wild native 2011 W7 T6.4 Temperate alpine grasslands and shrublands Austria 47.31688 12.55104 2020 50	paper	1	0	1	1	1	0	1	1	Alnus cordata forest, Alpine and subalpine ericoid heath, Alpine and subalpine Juniperus scrub, Atlantic and Baltic coastal Empetrum heath, Atlantic and Baltic moist and wet dune slack, Atlantic coastal Calluna and Ulex heath, Balkan-Anatolian submontane genistoid scrub, Balkan and Anatolian oromediterranean dry grassland, Baltic coniferous coastal dune forest, Boreal and Arctic acidophilous alpi…	26	1	1	1	0	0	0	14	22	0.636363636	0.532967403
618	Anthoxanthum odoratum	Anthoxanthum_odoratum	Poaceae	Monocots	https://doi.org/10.1111/1365-2745.13955	Sergey Rosbakh	2011	AT	Anthoxanthum odoratum L. wild native 2011 HO2 T6.4 Temperate alpine grasslands and shrublands Austria 47.35335 12.53594 1045 50	paper	1	0	1	1	1	0	1	1	Alnus cordata forest, Alpine and subalpine ericoid heath, Alpine and subalpine Juniperus scrub, Atlantic and Baltic coastal Empetrum heath, Atlantic and Baltic moist and wet dune slack, Atlantic coastal Calluna and Ulex heath, Balkan-Anatolian submontane genistoid scrub, Balkan and Anatolian oromediterranean dry grassland, Baltic coniferous coastal dune forest, Boreal and Arctic acidophilous alpi…	6	1	1	0	0	0	0	16	20	0.8	0.532967403
619	Anthoxanthum odoratum	Anthoxanthum_odoratum	Poaceae	Monocots	https://doi.org/10.1111/1365-2745.13955	Sergey Rosbakh	2011	AT	Anthoxanthum odoratum L. wild native 2011 W7 T6.4 Temperate alpine grasslands and shrublands Austria 47.31688 12.55104 2020 50	paper	1	0	1	1	1	0	1	1	Alnus cordata forest, Alpine and subalpine ericoid heath, Alpine and subalpine Juniperus scrub, Atlantic and Baltic coastal Empetrum heath, Atlantic and Baltic moist and wet dune slack, Atlantic coastal Calluna and Ulex heath, Balkan-Anatolian submontane genistoid scrub, Balkan and Anatolian oromediterranean dry grassland, Baltic coniferous coastal dune forest, Boreal and Arctic acidophilous alpi…	10	1	1	1	0	0	0	8	24	0.333333333	0.532967403
620	Anthoxanthum odoratum	Anthoxanthum_odoratum	Poaceae	Monocots	https://doi.org/10.1111/1365-2745.13955	Sergey Rosbakh	2011	AT	Anthoxanthum odoratum L. wild native 2011 W7 T6.4 Temperate alpine grasslands and shrublands Austria 47.31688 12.55104 2020 50	paper	1	0	1	1	1	0	1	1	Alnus cordata forest, Alpine and subalpine ericoid heath, Alpine and subalpine Juniperus scrub, Atlantic and Baltic coastal Empetrum heath, Atlantic and Baltic moist and wet dune slack, Atlantic coastal Calluna and Ulex heath, Balkan-Anatolian submontane genistoid scrub, Balkan and Anatolian oromediterranean dry grassland, Baltic coniferous coastal dune forest, Boreal and Arctic acidophilous alpi…	18	1	1	1	0	0	0	20	23	0.869565217	0.532967403
622	Anthoxanthum odoratum	Anthoxanthum_odoratum	Poaceae	Monocots	https://doi.org/10.1007/s00035-022-00286-x	Sergey Rosbakh	2017	RU	Anthoxanthum odoratum L. wild native 2017 Malaya Khatipara T6.4 Temperate alpine grasslands and shrublands Russia 43.4400544026776 41.6749186358628 2400 500	paper	1	0	1	1	1	0	1	1	Alnus cordata forest, Alpine and subalpine ericoid heath, Alpine and subalpine Juniperus scrub, Atlantic and Baltic coastal Empetrum heath, Atlantic and Baltic moist and wet dune slack, Atlantic coastal Calluna and Ulex heath, Balkan-Anatolian submontane genistoid scrub, Balkan and Anatolian oromediterranean dry grassland, Baltic coniferous coastal dune forest, Boreal and Arctic acidophilous alpi…	10	1	1	0	0	0	0	6	20	0.3	0.532967403
623	Anthoxanthum odoratum	Anthoxanthum_odoratum	Poaceae	Monocots	https://doi.org/10.1111/1365-2745.13955	Sergey Rosbakh	2011	AT	Anthoxanthum odoratum L. wild native 2011 W7 T6.4 Temperate alpine grasslands and shrublands Austria 47.31688 12.55104 2020 50	paper	1	0	1	1	1	0	1	1	Alnus cordata forest, Alpine and subalpine ericoid heath, Alpine and subalpine Juniperus scrub, Atlantic and Baltic coastal Empetrum heath, Atlantic and Baltic moist and wet dune slack, Atlantic coastal Calluna and Ulex heath, Balkan-Anatolian submontane genistoid scrub, Balkan and Anatolian oromediterranean dry grassland, Baltic coniferous coastal dune forest, Boreal and Arctic acidophilous alpi…	26	1	1	1	0	0	0	22	24	0.916666667	0.532967403
624	Anthoxanthum odoratum	Anthoxanthum_odoratum	Poaceae	Monocots	https://doi.org/10.1111/1365-2745.13955	Sergey Rosbakh	2011	AT	Anthoxanthum odoratum L. wild native 2011 HO2 T6.4 Temperate alpine grasslands and shrublands Austria 47.35335 12.53594 1045 50	paper	1	0	1	1	1	0	1	1	Alnus cordata forest, Alpine and subalpine ericoid heath, Alpine and subalpine Juniperus scrub, Atlantic and Baltic coastal Empetrum heath, Atlantic and Baltic moist and wet dune slack, Atlantic coastal Calluna and Ulex heath, Balkan-Anatolian submontane genistoid scrub, Balkan and Anatolian oromediterranean dry grassland, Baltic coniferous coastal dune forest, Boreal and Arctic acidophilous alpi…	26	1	1	0	0	0	0	23	23	1	0.532967403
625	Anthoxanthum odoratum	Anthoxanthum_odoratum	Poaceae	Monocots	https://doi.org/10.1111/1365-2745.13955	Sergey Rosbakh	2011	AT	Anthoxanthum odoratum L. wild native 2011 HO2 T6.4 Temperate alpine grasslands and shrublands Austria 47.35335 12.53594 1045 50	paper	1	0	1	1	1	0	1	1	Alnus cordata forest, Alpine and subalpine ericoid heath, Alpine and subalpine Juniperus scrub, Atlantic and Baltic coastal Empetrum heath, Atlantic and Baltic moist and wet dune slack, Atlantic coastal Calluna and Ulex heath, Balkan-Anatolian submontane genistoid scrub, Balkan and Anatolian oromediterranean dry grassland, Baltic coniferous coastal dune forest, Boreal and Arctic acidophilous alpi…	10	1	1	0	0	0	0	19	20	0.95	0.532967403
627	Anthoxanthum odoratum	Anthoxanthum_odoratum	Poaceae	Monocots	https://doi.org/10.1111/1365-2745.13955	Sergey Rosbakh	2011	AT	Anthoxanthum odoratum L. wild native 2011 HO2 T6.4 Temperate alpine grasslands and shrublands Austria 47.35335 12.53594 1045 50	paper	1	0	1	1	1	0	1	1	Alnus cordata forest, Alpine and subalpine ericoid heath, Alpine and subalpine Juniperus scrub, Atlantic and Baltic coastal Empetrum heath, Atlantic and Baltic moist and wet dune slack, Atlantic coastal Calluna and Ulex heath, Balkan-Anatolian submontane genistoid scrub, Balkan and Anatolian oromediterranean dry grassland, Baltic coniferous coastal dune forest, Boreal and Arctic acidophilous alpi…	6	1	1	0	0	0	0	15	21	0.714285714	0.532967403
628	Anthoxanthum odoratum	Anthoxanthum_odoratum	Poaceae	Monocots	https://doi.org/10.1111/1365-2745.13955	Sergey Rosbakh	2011	AT	Anthoxanthum odoratum L. wild native 2011 HO2 T6.4 Temperate alpine grasslands and shrublands Austria 47.35335 12.53594 1045 50	paper	1	0	1	1	1	0	1	1	Alnus cordata forest, Alpine and subalpine ericoid heath, Alpine and subalpine Juniperus scrub, Atlantic and Baltic coastal Empetrum heath, Atlantic and Baltic moist and wet dune slack, Atlantic coastal Calluna and Ulex heath, Balkan-Anatolian submontane genistoid scrub, Balkan and Anatolian oromediterranean dry grassland, Baltic coniferous coastal dune forest, Boreal and Arctic acidophilous alpi…	22	1	1	0	0	0	0	23	23	1	0.532967403
629	Anthoxanthum odoratum	Anthoxanthum_odoratum	Poaceae	Monocots	https://doi.org/10.1111/1365-2745.13955	Sergey Rosbakh	2011	AT	Anthoxanthum odoratum L. wild native 2011 W7 T6.4 Temperate alpine grasslands and shrublands Austria 47.31688 12.55104 2020 50	paper	1	0	1	1	1	0	1	1	Alnus cordata forest, Alpine and subalpine ericoid heath, Alpine and subalpine Juniperus scrub, Atlantic and Baltic coastal Empetrum heath, Atlantic and Baltic moist and wet dune slack, Atlantic coastal Calluna and Ulex heath, Balkan-Anatolian submontane genistoid scrub, Balkan and Anatolian oromediterranean dry grassland, Baltic coniferous coastal dune forest, Boreal and Arctic acidophilous alpi…	18	1	1	1	0	0	0	19	23	0.826086957	0.532967403
631	Anthoxanthum odoratum	Anthoxanthum_odoratum	Poaceae	Monocots	https://doi.org/10.1111/1365-2745.13955	Sergey Rosbakh	2011	AT	Anthoxanthum odoratum L. wild native 2011 W7 T6.4 Temperate alpine grasslands and shrublands Austria 47.31688 12.55104 2020 50	paper	1	0	1	1	1	0	1	1	Alnus cordata forest, Alpine and subalpine ericoid heath, Alpine and subalpine Juniperus scrub, Atlantic and Baltic coastal Empetrum heath, Atlantic and Baltic moist and wet dune slack, Atlantic coastal Calluna and Ulex heath, Balkan-Anatolian submontane genistoid scrub, Balkan and Anatolian oromediterranean dry grassland, Baltic coniferous coastal dune forest, Boreal and Arctic acidophilous alpi…	10	1	1	1	0	0	0	8	19	0.421052632	0.532967403
633	Anthoxanthum odoratum	Anthoxanthum_odoratum	Poaceae	Monocots	https://doi.org/10.1007/s00035-022-00286-x	Sergey Rosbakh	2017	RU	Anthoxanthum odoratum L. wild native 2017 Malaya Khatipara T6.4 Temperate alpine grasslands and shrublands Russia 43.4400544026776 41.6749186358628 2400 500	paper	1	0	1	1	1	0	1	1	Alnus cordata forest, Alpine and subalpine ericoid heath, Alpine and subalpine Juniperus scrub, Atlantic and Baltic coastal Empetrum heath, Atlantic and Baltic moist and wet dune slack, Atlantic coastal Calluna and Ulex heath, Balkan-Anatolian submontane genistoid scrub, Balkan and Anatolian oromediterranean dry grassland, Baltic coniferous coastal dune forest, Boreal and Arctic acidophilous alpi…	14	1	1	0	0	0	0	12	20	0.6	0.532967403
634	Anthoxanthum odoratum	Anthoxanthum_odoratum	Poaceae	Monocots	https://doi.org/10.1007/s00035-022-00286-x	Sergey Rosbakh	2017	RU	Anthoxanthum odoratum L. wild native 2017 Malaya Khatipara T6.4 Temperate alpine grasslands and shrublands Russia 43.4400544026776 41.6749186358628 2400 500	paper	1	0	1	1	1	0	1	1	Alnus cordata forest, Alpine and subalpine ericoid heath, Alpine and subalpine Juniperus scrub, Atlantic and Baltic coastal Empetrum heath, Atlantic and Baltic moist and wet dune slack, Atlantic coastal Calluna and Ulex heath, Balkan-Anatolian submontane genistoid scrub, Balkan and Anatolian oromediterranean dry grassland, Baltic coniferous coastal dune forest, Boreal and Arctic acidophilous alpi…	10	1	1	0	0	0	0	8	20	0.4	0.532967403
635	Anthoxanthum odoratum	Anthoxanthum_odoratum	Poaceae	Monocots	https://doi.org/10.1111/1365-2745.13955	Sergey Rosbakh	2011	AT	Anthoxanthum odoratum L. wild native 2011 W7 T6.4 Temperate alpine grasslands and shrublands Austria 47.31688 12.55104 2020 50	paper	1	0	1	1	1	0	1	1	Alnus cordata forest, Alpine and subalpine ericoid heath, Alpine and subalpine Juniperus scrub, Atlantic and Baltic coastal Empetrum heath, Atlantic and Baltic moist and wet dune slack, Atlantic coastal Calluna and Ulex heath, Balkan-Anatolian submontane genistoid scrub, Balkan and Anatolian oromediterranean dry grassland, Baltic coniferous coastal dune forest, Boreal and Arctic acidophilous alpi…	22	1	1	1	0	0	0	13	20	0.65	0.532967403
637	Anthoxanthum odoratum	Anthoxanthum_odoratum	Poaceae	Monocots	https://doi.org/10.1111/1365-2745.13955	Sergey Rosbakh	2011	AT	Anthoxanthum odoratum L. wild native 2011 HO2 T6.4 Temperate alpine grasslands and shrublands Austria 47.35335 12.53594 1045 50	paper	1	0	1	1	1	0	1	1	Alnus cordata forest, Alpine and subalpine ericoid heath, Alpine and subalpine Juniperus scrub, Atlantic and Baltic coastal Empetrum heath, Atlantic and Baltic moist and wet dune slack, Atlantic coastal Calluna and Ulex heath, Balkan-Anatolian submontane genistoid scrub, Balkan and Anatolian oromediterranean dry grassland, Baltic coniferous coastal dune forest, Boreal and Arctic acidophilous alpi…	22	1	1	0	0	0	0	25	25	1	0.532967403
638	Anthoxanthum odoratum	Anthoxanthum_odoratum	Poaceae	Monocots	https://doi.org/10.1007/s00035-022-00286-x	Sergey Rosbakh	2017	RU	Anthoxanthum odoratum L. wild native 2017 Malaya Khatipara T6.4 Temperate alpine grasslands and shrublands Russia 43.4400544026776 41.6749186358628 2400 500	paper	1	0	1	1	1	0	1	1	Alnus cordata forest, Alpine and subalpine ericoid heath, Alpine and subalpine Juniperus scrub, Atlantic and Baltic coastal Empetrum heath, Atlantic and Baltic moist and wet dune slack, Atlantic coastal Calluna and Ulex heath, Balkan-Anatolian submontane genistoid scrub, Balkan and Anatolian oromediterranean dry grassland, Baltic coniferous coastal dune forest, Boreal and Arctic acidophilous alpi…	6	1	1	0	0	0	0	1	20	0.05	0.532967403
639	Anthoxanthum odoratum	Anthoxanthum_odoratum	Poaceae	Monocots	https://doi.org/10.1111/1365-2745.13955	Sergey Rosbakh	2011	AT	Anthoxanthum odoratum L. wild native 2011 HO2 T6.4 Temperate alpine grasslands and shrublands Austria 47.35335 12.53594 1045 50	paper	1	0	1	1	1	0	1	1	Alnus cordata forest, Alpine and subalpine ericoid heath, Alpine and subalpine Juniperus scrub, Atlantic and Baltic coastal Empetrum heath, Atlantic and Baltic moist and wet dune slack, Atlantic coastal Calluna and Ulex heath, Balkan-Anatolian submontane genistoid scrub, Balkan and Anatolian oromediterranean dry grassland, Baltic coniferous coastal dune forest, Boreal and Arctic acidophilous alpi…	18	1	1	0	0	0	0	18	18	1	0.532967403
642	Anthoxanthum odoratum	Anthoxanthum_odoratum	Poaceae	Monocots	https://doi.org/10.1111/1365-2745.13955	Sergey Rosbakh	2011	AT	Anthoxanthum odoratum L. wild native 2011 W7 T6.4 Temperate alpine grasslands and shrublands Austria 47.31688 12.55104 2020 50	paper	1	0	1	1	1	0	1	1	Alnus cordata forest, Alpine and subalpine ericoid heath, Alpine and subalpine Juniperus scrub, Atlantic and Baltic coastal Empetrum heath, Atlantic and Baltic moist and wet dune slack, Atlantic coastal Calluna and Ulex heath, Balkan-Anatolian submontane genistoid scrub, Balkan and Anatolian oromediterranean dry grassland, Baltic coniferous coastal dune forest, Boreal and Arctic acidophilous alpi…	14	1	1	1	0	0	0	16	20	0.8	0.532967403
643	Anthoxanthum odoratum	Anthoxanthum_odoratum	Poaceae	Monocots	https://doi.org/10.1111/1365-2745.13955	Sergey Rosbakh	2011	AT	Anthoxanthum odoratum L. wild native 2011 W7 T6.4 Temperate alpine grasslands and shrublands Austria 47.31688 12.55104 2020 50	paper	1	0	1	1	1	0	1	1	Alnus cordata forest, Alpine and subalpine ericoid heath, Alpine and subalpine Juniperus scrub, Atlantic and Baltic coastal Empetrum heath, Atlantic and Baltic moist and wet dune slack, Atlantic coastal Calluna and Ulex heath, Balkan-Anatolian submontane genistoid scrub, Balkan and Anatolian oromediterranean dry grassland, Baltic coniferous coastal dune forest, Boreal and Arctic acidophilous alpi…	18	1	1	1	0	0	0	16	23	0.695652174	0.532967403
644	Anthoxanthum odoratum	Anthoxanthum_odoratum	Poaceae	Monocots	https://doi.org/10.1111/1365-2745.13955	Sergey Rosbakh	2011	AT	Anthoxanthum odoratum L. wild native 2011 W7 T6.4 Temperate alpine grasslands and shrublands Austria 47.31688 12.55104 2020 50	paper	1	0	1	1	1	0	1	1	Alnus cordata forest, Alpine and subalpine ericoid heath, Alpine and subalpine Juniperus scrub, Atlantic and Baltic coastal Empetrum heath, Atlantic and Baltic moist and wet dune slack, Atlantic coastal Calluna and Ulex heath, Balkan-Anatolian submontane genistoid scrub, Balkan and Anatolian oromediterranean dry grassland, Baltic coniferous coastal dune forest, Boreal and Arctic acidophilous alpi…	22	1	1	1	0	0	0	19	22	0.863636364	0.532967403
645	Anthoxanthum odoratum	Anthoxanthum_odoratum	Poaceae	Monocots	https://doi.org/10.1111/1365-2745.13955	Sergey Rosbakh	2011	AT	Anthoxanthum odoratum L. wild native 2011 W7 T6.4 Temperate alpine grasslands and shrublands Austria 47.31688 12.55104 2020 50	paper	1	0	1	1	1	0	1	1	Alnus cordata forest, Alpine and subalpine ericoid heath, Alpine and subalpine Juniperus scrub, Atlantic and Baltic coastal Empetrum heath, Atlantic and Baltic moist and wet dune slack, Atlantic coastal Calluna and Ulex heath, Balkan-Anatolian submontane genistoid scrub, Balkan and Anatolian oromediterranean dry grassland, Baltic coniferous coastal dune forest, Boreal and Arctic acidophilous alpi…	14	1	1	1	0	0	0	18	23	0.782608696	0.532967403
647	Anthoxanthum odoratum	Anthoxanthum_odoratum	Poaceae	Monocots	https://doi.org/10.1111/1365-2745.13955	Sergey Rosbakh	2011	AT	Anthoxanthum odoratum L. wild native 2011 W7 T6.4 Temperate alpine grasslands and shrublands Austria 47.31688 12.55104 2020 50	paper	1	0	1	1	1	0	1	1	Alnus cordata forest, Alpine and subalpine ericoid heath, Alpine and subalpine Juniperus scrub, Atlantic and Baltic coastal Empetrum heath, Atlantic and Baltic moist and wet dune slack, Atlantic coastal Calluna and Ulex heath, Balkan-Anatolian submontane genistoid scrub, Balkan and Anatolian oromediterranean dry grassland, Baltic coniferous coastal dune forest, Boreal and Arctic acidophilous alpi…	10	1	1	1	0	0	0	12	22	0.545454545	0.532967403
648	Anthoxanthum odoratum	Anthoxanthum_odoratum	Poaceae	Monocots	https://doi.org/10.1111/1365-2745.13955	Sergey Rosbakh	2011	AT	Anthoxanthum odoratum L. wild native 2011 W7 T6.4 Temperate alpine grasslands and shrublands Austria 47.31688 12.55104 2020 50	paper	1	0	1	1	1	0	1	1	Alnus cordata forest, Alpine and subalpine ericoid heath, Alpine and subalpine Juniperus scrub, Atlantic and Baltic coastal Empetrum heath, Atlantic and Baltic moist and wet dune slack, Atlantic coastal Calluna and Ulex heath, Balkan-Anatolian submontane genistoid scrub, Balkan and Anatolian oromediterranean dry grassland, Baltic coniferous coastal dune forest, Boreal and Arctic acidophilous alpi…	6	1	1	1	0	0	0	2	23	0.086956522	0.532967403
649	Anthoxanthum odoratum	Anthoxanthum_odoratum	Poaceae	Monocots	https://doi.org/10.1111/1365-2745.13955	Sergey Rosbakh	2011	AT	Anthoxanthum odoratum L. wild native 2011 W7 T6.4 Temperate alpine grasslands and shrublands Austria 47.31688 12.55104 2020 50	paper	1	0	1	1	1	0	1	1	Alnus cordata forest, Alpine and subalpine ericoid heath, Alpine and subalpine Juniperus scrub, Atlantic and Baltic coastal Empetrum heath, Atlantic and Baltic moist and wet dune slack, Atlantic coastal Calluna and Ulex heath, Balkan-Anatolian submontane genistoid scrub, Balkan and Anatolian oromediterranean dry grassland, Baltic coniferous coastal dune forest, Boreal and Arctic acidophilous alpi…	6	1	1	1	0	0	0	2	17	0.117647059	0.532967403
650	Anthoxanthum odoratum	Anthoxanthum_odoratum	Poaceae	Monocots	https://doi.org/10.1111/1365-2745.13955	Sergey Rosbakh	2011	AT	Anthoxanthum odoratum L. wild native 2011 W7 T6.4 Temperate alpine grasslands and shrublands Austria 47.31688 12.55104 2020 50	paper	1	0	1	1	1	0	1	1	Alnus cordata forest, Alpine and subalpine ericoid heath, Alpine and subalpine Juniperus scrub, Atlantic and Baltic coastal Empetrum heath, Atlantic and Baltic moist and wet dune slack, Atlantic coastal Calluna and Ulex heath, Balkan-Anatolian submontane genistoid scrub, Balkan and Anatolian oromediterranean dry grassland, Baltic coniferous coastal dune forest, Boreal and Arctic acidophilous alpi…	14	1	1	1	0	0	0	13	20	0.65	0.532967403
651	Anthoxanthum odoratum	Anthoxanthum_odoratum	Poaceae	Monocots	https://doi.org/10.1111/1365-2745.13955	Sergey Rosbakh	2011	AT	Anthoxanthum odoratum L. wild native 2011 HO2 T6.4 Temperate alpine grasslands and shrublands Austria 47.35335 12.53594 1045 50	paper	1	0	1	1	1	0	1	1	Alnus cordata forest, Alpine and subalpine ericoid heath, Alpine and subalpine Juniperus scrub, Atlantic and Baltic coastal Empetrum heath, Atlantic and Baltic moist and wet dune slack, Atlantic coastal Calluna and Ulex heath, Balkan-Anatolian submontane genistoid scrub, Balkan and Anatolian oromediterranean dry grassland, Baltic coniferous coastal dune forest, Boreal and Arctic acidophilous alpi…	14	1	1	0	0	0	0	21	21	1	0.532967403
652	Anthoxanthum odoratum	Anthoxanthum_odoratum	Poaceae	Monocots	https://doi.org/10.1111/1365-2745.13955	Sergey Rosbakh	2011	AT	Anthoxanthum odoratum L. wild native 2011 HO2 T6.4 Temperate alpine grasslands and shrublands Austria 47.35335 12.53594 1045 50	paper	1	0	1	1	1	0	1	1	Alnus cordata forest, Alpine and subalpine ericoid heath, Alpine and subalpine Juniperus scrub, Atlantic and Baltic coastal Empetrum heath, Atlantic and Baltic moist and wet dune slack, Atlantic coastal Calluna and Ulex heath, Balkan-Anatolian submontane genistoid scrub, Balkan and Anatolian oromediterranean dry grassland, Baltic coniferous coastal dune forest, Boreal and Arctic acidophilous alpi…	22	1	1	0	0	0	0	17	17	1	0.532967403
653	Anthoxanthum odoratum	Anthoxanthum_odoratum	Poaceae	Monocots	https://doi.org/10.1007/s00035-022-00286-x	Sergey Rosbakh	2017	RU	Anthoxanthum odoratum L. wild native 2017 Malaya Khatipara T6.4 Temperate alpine grasslands and shrublands Russia 43.4400544026776 41.6749186358628 2400 500	paper	1	0	1	1	1	0	1	1	Alnus cordata forest, Alpine and subalpine ericoid heath, Alpine and subalpine Juniperus scrub, Atlantic and Baltic coastal Empetrum heath, Atlantic and Baltic moist and wet dune slack, Atlantic coastal Calluna and Ulex heath, Balkan-Anatolian submontane genistoid scrub, Balkan and Anatolian oromediterranean dry grassland, Baltic coniferous coastal dune forest, Boreal and Arctic acidophilous alpi…	22	1	1	0	0	0	0	11	20	0.55	0.532967403
654	Anthoxanthum odoratum	Anthoxanthum_odoratum	Poaceae	Monocots	https://doi.org/10.1111/1365-2745.13955	Sergey Rosbakh	2011	AT	Anthoxanthum odoratum L. wild native 2011 W7 T6.4 Temperate alpine grasslands and shrublands Austria 47.31688 12.55104 2020 50	paper	1	0	1	1	1	0	1	1	Alnus cordata forest, Alpine and subalpine ericoid heath, Alpine and subalpine Juniperus scrub, Atlantic and Baltic coastal Empetrum heath, Atlantic and Baltic moist and wet dune slack, Atlantic coastal Calluna and Ulex heath, Balkan-Anatolian submontane genistoid scrub, Balkan and Anatolian oromediterranean dry grassland, Baltic coniferous coastal dune forest, Boreal and Arctic acidophilous alpi…	26	1	1	1	0	0	0	18	21	0.857142857	0.532967403
657	Anthoxanthum odoratum	Anthoxanthum_odoratum	Poaceae	Monocots	https://doi.org/10.1111/1365-2745.13955	Sergey Rosbakh	2011	AT	Anthoxanthum odoratum L. wild native 2011 W7 T6.4 Temperate alpine grasslands and shrublands Austria 47.31688 12.55104 2020 50	paper	1	0	1	1	1	0	1	1	Alnus cordata forest, Alpine and subalpine ericoid heath, Alpine and subalpine Juniperus scrub, Atlantic and Baltic coastal Empetrum heath, Atlantic and Baltic moist and wet dune slack, Atlantic coastal Calluna and Ulex heath, Balkan-Anatolian submontane genistoid scrub, Balkan and Anatolian oromediterranean dry grassland, Baltic coniferous coastal dune forest, Boreal and Arctic acidophilous alpi…	26	1	1	1	0	0	0	21	23	0.913043478	0.532967403
662	Anthoxanthum odoratum	Anthoxanthum_odoratum	Poaceae	Monocots	https://doi.org/10.1111/1365-2745.13955	Sergey Rosbakh	2011	AT	Anthoxanthum odoratum L. wild native 2011 W7 T6.4 Temperate alpine grasslands and shrublands Austria 47.31688 12.55104 2020 50	paper	1	0	1	1	1	0	1	1	Alnus cordata forest, Alpine and subalpine ericoid heath, Alpine and subalpine Juniperus scrub, Atlantic and Baltic coastal Empetrum heath, Atlantic and Baltic moist and wet dune slack, Atlantic coastal Calluna and Ulex heath, Balkan-Anatolian submontane genistoid scrub, Balkan and Anatolian oromediterranean dry grassland, Baltic coniferous coastal dune forest, Boreal and Arctic acidophilous alpi…	22	1	1	1	0	0	0	14	19	0.736842105	0.532967403
663	Anthoxanthum odoratum	Anthoxanthum_odoratum	Poaceae	Monocots	https://doi.org/10.1111/1365-2745.13955	Sergey Rosbakh	2011	AT	Anthoxanthum odoratum L. wild native 2011 HO2 T6.4 Temperate alpine grasslands and shrublands Austria 47.35335 12.53594 1045 50	paper	1	0	1	1	1	0	1	1	Alnus cordata forest, Alpine and subalpine ericoid heath, Alpine and subalpine Juniperus scrub, Atlantic and Baltic coastal Empetrum heath, Atlantic and Baltic moist and wet dune slack, Atlantic coastal Calluna and Ulex heath, Balkan-Anatolian submontane genistoid scrub, Balkan and Anatolian oromediterranean dry grassland, Baltic coniferous coastal dune forest, Boreal and Arctic acidophilous alpi…	26	1	1	0	0	0	0	21	22	0.954545455	0.532967403
664	Anthoxanthum odoratum	Anthoxanthum_odoratum	Poaceae	Monocots	https://doi.org/10.1111/1365-2745.13955	Sergey Rosbakh	2011	AT	Anthoxanthum odoratum L. wild native 2011 HO2 T6.4 Temperate alpine grasslands and shrublands Austria 47.35335 12.53594 1045 50	paper	1	0	1	1	1	0	1	1	Alnus cordata forest, Alpine and subalpine ericoid heath, Alpine and subalpine Juniperus scrub, Atlantic and Baltic coastal Empetrum heath, Atlantic and Baltic moist and wet dune slack, Atlantic coastal Calluna and Ulex heath, Balkan-Anatolian submontane genistoid scrub, Balkan and Anatolian oromediterranean dry grassland, Baltic coniferous coastal dune forest, Boreal and Arctic acidophilous alpi…	14	1	1	0	0	0	0	22	22	1	0.532967403
665	Anthoxanthum odoratum	Anthoxanthum_odoratum	Poaceae	Monocots	https://doi.org/10.1111/1365-2745.13955	Sergey Rosbakh	2011	AT	Anthoxanthum odoratum L. wild native 2011 HO2 T6.4 Temperate alpine grasslands and shrublands Austria 47.35335 12.53594 1045 50	paper	1	0	1	1	1	0	1	1	Alnus cordata forest, Alpine and subalpine ericoid heath, Alpine and subalpine Juniperus scrub, Atlantic and Baltic coastal Empetrum heath, Atlantic and Baltic moist and wet dune slack, Atlantic coastal Calluna and Ulex heath, Balkan-Anatolian submontane genistoid scrub, Balkan and Anatolian oromediterranean dry grassland, Baltic coniferous coastal dune forest, Boreal and Arctic acidophilous alpi…	26	1	1	0	0	0	0	20	21	0.952380952	0.532967403
666	Anthoxanthum odoratum	Anthoxanthum_odoratum	Poaceae	Monocots	https://doi.org/10.1111/1365-2745.13955	Sergey Rosbakh	2011	AT	Anthoxanthum odoratum L. wild native 2011 HO2 T6.4 Temperate alpine grasslands and shrublands Austria 47.35335 12.53594 1045 50	paper	1	0	1	1	1	0	1	1	Alnus cordata forest, Alpine and subalpine ericoid heath, Alpine and subalpine Juniperus scrub, Atlantic and Baltic coastal Empetrum heath, Atlantic and Baltic moist and wet dune slack, Atlantic coastal Calluna and Ulex heath, Balkan-Anatolian submontane genistoid scrub, Balkan and Anatolian oromediterranean dry grassland, Baltic coniferous coastal dune forest, Boreal and Arctic acidophilous alpi…	18	1	1	0	0	0	0	21	21	1	0.532967403
667	Anthoxanthum odoratum	Anthoxanthum_odoratum	Poaceae	Monocots	https://doi.org/10.1111/1365-2745.13955	Sergey Rosbakh	2011	AT	Anthoxanthum odoratum L. wild native 2011 HO2 T6.4 Temperate alpine grasslands and shrublands Austria 47.35335 12.53594 1045 50	paper	1	0	1	1	1	0	1	1	Alnus cordata forest, Alpine and subalpine ericoid heath, Alpine and subalpine Juniperus scrub, Atlantic and Baltic coastal Empetrum heath, Atlantic and Baltic moist and wet dune slack, Atlantic coastal Calluna and Ulex heath, Balkan-Anatolian submontane genistoid scrub, Balkan and Anatolian oromediterranean dry grassland, Baltic coniferous coastal dune forest, Boreal and Arctic acidophilous alpi…	6	1	1	0	0	0	0	13	16	0.8125	0.532967403
668	Anthoxanthum odoratum	Anthoxanthum_odoratum	Poaceae	Monocots	https://doi.org/10.1111/1365-2745.13955	Sergey Rosbakh	2011	AT	Anthoxanthum odoratum L. wild native 2011 W7 T6.4 Temperate alpine grasslands and shrublands Austria 47.31688 12.55104 2020 50	paper	1	0	1	1	1	0	1	1	Alnus cordata forest, Alpine and subalpine ericoid heath, Alpine and subalpine Juniperus scrub, Atlantic and Baltic coastal Empetrum heath, Atlantic and Baltic moist and wet dune slack, Atlantic coastal Calluna and Ulex heath, Balkan-Anatolian submontane genistoid scrub, Balkan and Anatolian oromediterranean dry grassland, Baltic coniferous coastal dune forest, Boreal and Arctic acidophilous alpi…	18	1	1	1	0	0	0	18	22	0.818181818	0.532967403
670	Anthoxanthum odoratum	Anthoxanthum_odoratum	Poaceae	Monocots	https://doi.org/10.1111/1365-2745.13955	Sergey Rosbakh	2011	AT	Anthoxanthum odoratum L. wild native 2011 W7 T6.4 Temperate alpine grasslands and shrublands Austria 47.31688 12.55104 2020 50	paper	1	0	1	1	1	0	1	1	Alnus cordata forest, Alpine and subalpine ericoid heath, Alpine and subalpine Juniperus scrub, Atlantic and Baltic coastal Empetrum heath, Atlantic and Baltic moist and wet dune slack, Atlantic coastal Calluna and Ulex heath, Balkan-Anatolian submontane genistoid scrub, Balkan and Anatolian oromediterranean dry grassland, Baltic coniferous coastal dune forest, Boreal and Arctic acidophilous alpi…	10	1	1	1	0	0	0	10	24	0.416666667	0.532967403
671	Anthoxanthum odoratum	Anthoxanthum_odoratum	Poaceae	Monocots	https://doi.org/10.1111/1365-2745.13955	Sergey Rosbakh	2011	AT	Anthoxanthum odoratum L. wild native 2011 HO2 T6.4 Temperate alpine grasslands and shrublands Austria 47.35335 12.53594 1045 50	paper	1	0	1	1	1	0	1	1	Alnus cordata forest, Alpine and subalpine ericoid heath, Alpine and subalpine Juniperus scrub, Atlantic and Baltic coastal Empetrum heath, Atlantic and Baltic moist and wet dune slack, Atlantic coastal Calluna and Ulex heath, Balkan-Anatolian submontane genistoid scrub, Balkan and Anatolian oromediterranean dry grassland, Baltic coniferous coastal dune forest, Boreal and Arctic acidophilous alpi…	22	1	1	0	0	0	0	24	24	1	0.532967403
672	Anthoxanthum odoratum	Anthoxanthum_odoratum	Poaceae	Monocots	https://doi.org/10.1007/s00035-022-00286-x	Sergey Rosbakh	2017	RU	Anthoxanthum odoratum L. wild native 2017 Malaya Khatipara T6.4 Temperate alpine grasslands and shrublands Russia 43.4400544026776 41.6749186358628 2400 500	paper	1	0	1	1	1	0	1	1	Alnus cordata forest, Alpine and subalpine ericoid heath, Alpine and subalpine Juniperus scrub, Atlantic and Baltic coastal Empetrum heath, Atlantic and Baltic moist and wet dune slack, Atlantic coastal Calluna and Ulex heath, Balkan-Anatolian submontane genistoid scrub, Balkan and Anatolian oromediterranean dry grassland, Baltic coniferous coastal dune forest, Boreal and Arctic acidophilous alpi…	22	1	1	0	0	0	0	23	23	1	0.532967403
673	Anthoxanthum odoratum	Anthoxanthum_odoratum	Poaceae	Monocots	https://doi.org/10.1111/1365-2745.13955	Sergey Rosbakh	2011	AT	Anthoxanthum odoratum L. wild native 2011 HO2 T6.4 Temperate alpine grasslands and shrublands Austria 47.35335 12.53594 1045 50	paper	1	0	1	1	1	0	1	1	Alnus cordata forest, Alpine and subalpine ericoid heath, Alpine and subalpine Juniperus scrub, Atlantic and Baltic coastal Empetrum heath, Atlantic and Baltic moist and wet dune slack, Atlantic coastal Calluna and Ulex heath, Balkan-Anatolian submontane genistoid scrub, Balkan and Anatolian oromediterranean dry grassland, Baltic coniferous coastal dune forest, Boreal and Arctic acidophilous alpi…	10	1	1	0	0	0	0	20	21	0.952380952	0.532967403
674	Anthoxanthum odoratum	Anthoxanthum_odoratum	Poaceae	Monocots	https://doi.org/10.1111/1365-2745.13955	Sergey Rosbakh	2011	AT	Anthoxanthum odoratum L. wild native 2011 HO2 T6.4 Temperate alpine grasslands and shrublands Austria 47.35335 12.53594 1045 50	paper	1	0	1	1	1	0	1	1	Alnus cordata forest, Alpine and subalpine ericoid heath, Alpine and subalpine Juniperus scrub, Atlantic and Baltic coastal Empetrum heath, Atlantic and Baltic moist and wet dune slack, Atlantic coastal Calluna and Ulex heath, Balkan-Anatolian submontane genistoid scrub, Balkan and Anatolian oromediterranean dry grassland, Baltic coniferous coastal dune forest, Boreal and Arctic acidophilous alpi…	6	1	1	0	0	0	0	18	22	0.818181818	0.532967403
675	Anthoxanthum odoratum	Anthoxanthum_odoratum	Poaceae	Monocots	https://doi.org/10.1007/s00035-022-00286-x	Sergey Rosbakh	2017	RU	Anthoxanthum odoratum L. wild native 2017 Malaya Khatipara T6.4 Temperate alpine grasslands and shrublands Russia 43.4400544026776 41.6749186358628 2400 500	paper	1	0	1	1	1	0	1	1	Alnus cordata forest, Alpine and subalpine ericoid heath, Alpine and subalpine Juniperus scrub, Atlantic and Baltic coastal Empetrum heath, Atlantic and Baltic moist and wet dune slack, Atlantic coastal Calluna and Ulex heath, Balkan-Anatolian submontane genistoid scrub, Balkan and Anatolian oromediterranean dry grassland, Baltic coniferous coastal dune forest, Boreal and Arctic acidophilous alpi…	6	1	1	0	0	0	0	0	20	0	0.532967403
676	Anthoxanthum odoratum	Anthoxanthum_odoratum	Poaceae	Monocots	https://doi.org/10.1007/s00035-022-00286-x	Sergey Rosbakh	2017	RU	Anthoxanthum odoratum L. wild native 2017 Malaya Khatipara T6.4 Temperate alpine grasslands and shrublands Russia 43.4400544026776 41.6749186358628 2400 500	paper	1	0	1	1	1	0	1	1	Alnus cordata forest, Alpine and subalpine ericoid heath, Alpine and subalpine Juniperus scrub, Atlantic and Baltic coastal Empetrum heath, Atlantic and Baltic moist and wet dune slack, Atlantic coastal Calluna and Ulex heath, Balkan-Anatolian submontane genistoid scrub, Balkan and Anatolian oromediterranean dry grassland, Baltic coniferous coastal dune forest, Boreal and Arctic acidophilous alpi…	18	1	1	0	0	0	0	15	20	0.75	0.532967403
677	Anthoxanthum odoratum	Anthoxanthum_odoratum	Poaceae	Monocots	https://doi.org/10.1111/1365-2745.13955	Sergey Rosbakh	2011	AT	Anthoxanthum odoratum L. wild native 2011 HO2 T6.4 Temperate alpine grasslands and shrublands Austria 47.35335 12.53594 1045 50	paper	1	0	1	1	1	0	1	1	Alnus cordata forest, Alpine and subalpine ericoid heath, Alpine and subalpine Juniperus scrub, Atlantic and Baltic coastal Empetrum heath, Atlantic and Baltic moist and wet dune slack, Atlantic coastal Calluna and Ulex heath, Balkan-Anatolian submontane genistoid scrub, Balkan and Anatolian oromediterranean dry grassland, Baltic coniferous coastal dune forest, Boreal and Arctic acidophilous alpi…	14	1	1	0	0	0	0	20	20	1	0.532967403
678	Anthoxanthum odoratum	Anthoxanthum_odoratum	Poaceae	Monocots	https://doi.org/10.1111/1365-2745.13955	Sergey Rosbakh	2011	AT	Anthoxanthum odoratum L. wild native 2011 W7 T6.4 Temperate alpine grasslands and shrublands Austria 47.31688 12.55104 2020 50	paper	1	0	1	1	1	0	1	1	Alnus cordata forest, Alpine and subalpine ericoid heath, Alpine and subalpine Juniperus scrub, Atlantic and Baltic coastal Empetrum heath, Atlantic and Baltic moist and wet dune slack, Atlantic coastal Calluna and Ulex heath, Balkan-Anatolian submontane genistoid scrub, Balkan and Anatolian oromediterranean dry grassland, Baltic coniferous coastal dune forest, Boreal and Arctic acidophilous alpi…	26	1	1	1	0	0	0	23	24	0.958333333	0.532967403
679	Anthoxanthum odoratum	Anthoxanthum_odoratum	Poaceae	Monocots	https://doi.org/10.1111/1365-2745.13955	Sergey Rosbakh	2011	AT	Anthoxanthum odoratum L. wild native 2011 HO2 T6.4 Temperate alpine grasslands and shrublands Austria 47.35335 12.53594 1045 50	paper	1	0	1	1	1	0	1	1	Alnus cordata forest, Alpine and subalpine ericoid heath, Alpine and subalpine Juniperus scrub, Atlantic and Baltic coastal Empetrum heath, Atlantic and Baltic moist and wet dune slack, Atlantic coastal Calluna and Ulex heath, Balkan-Anatolian submontane genistoid scrub, Balkan and Anatolian oromediterranean dry grassland, Baltic coniferous coastal dune forest, Boreal and Arctic acidophilous alpi…	18	1	1	0	0	0	0	19	19	1	0.532967403
680	Anthoxanthum odoratum	Anthoxanthum_odoratum	Poaceae	Monocots	https://doi.org/10.1007/s00035-022-00286-x	Sergey Rosbakh	2017	RU	Anthoxanthum odoratum L. wild native 2017 Malaya Khatipara T6.4 Temperate alpine grasslands and shrublands Russia 43.4400544026776 41.6749186358628 2400 500	paper	1	0	1	1	1	0	1	1	Alnus cordata forest, Alpine and subalpine ericoid heath, Alpine and subalpine Juniperus scrub, Atlantic and Baltic coastal Empetrum heath, Atlantic and Baltic moist and wet dune slack, Atlantic coastal Calluna and Ulex heath, Balkan-Anatolian submontane genistoid scrub, Balkan and Anatolian oromediterranean dry grassland, Baltic coniferous coastal dune forest, Boreal and Arctic acidophilous alpi…	18	1	1	0	0	0	0	19	20	0.95	0.532967403
682	Anthoxanthum odoratum	Anthoxanthum_odoratum	Poaceae	Monocots	https://doi.org/10.1111/1365-2745.13955	Sergey Rosbakh	2011	AT	Anthoxanthum odoratum L. wild native 2011 W7 T6.4 Temperate alpine grasslands and shrublands Austria 47.31688 12.55104 2020 50	paper	1	0	1	1	1	0	1	1	Alnus cordata forest, Alpine and subalpine ericoid heath, Alpine and subalpine Juniperus scrub, Atlantic and Baltic coastal Empetrum heath, Atlantic and Baltic moist and wet dune slack, Atlantic coastal Calluna and Ulex heath, Balkan-Anatolian submontane genistoid scrub, Balkan and Anatolian oromediterranean dry grassland, Baltic coniferous coastal dune forest, Boreal and Arctic acidophilous alpi…	26	1	1	1	0	0	0	17	19	0.894736842	0.532967403
683	Anthoxanthum odoratum	Anthoxanthum_odoratum	Poaceae	Monocots	https://doi.org/10.1111/1365-2745.13955	Sergey Rosbakh	2011	AT	Anthoxanthum odoratum L. wild native 2011 W7 T6.4 Temperate alpine grasslands and shrublands Austria 47.31688 12.55104 2020 50	paper	1	0	1	1	1	0	1	1	Alnus cordata forest, Alpine and subalpine ericoid heath, Alpine and subalpine Juniperus scrub, Atlantic and Baltic coastal Empetrum heath, Atlantic and Baltic moist and wet dune slack, Atlantic coastal Calluna and Ulex heath, Balkan-Anatolian submontane genistoid scrub, Balkan and Anatolian oromediterranean dry grassland, Baltic coniferous coastal dune forest, Boreal and Arctic acidophilous alpi…	10	1	1	1	0	0	0	8	21	0.380952381	0.532967403
684	Anthoxanthum odoratum	Anthoxanthum_odoratum	Poaceae	Monocots	https://doi.org/10.1007/s00035-022-00286-x	Sergey Rosbakh	2017	RU	Anthoxanthum odoratum L. wild native 2017 Malaya Khatipara T6.4 Temperate alpine grasslands and shrublands Russia 43.4400544026776 41.6749186358628 2400 500	paper	1	0	1	1	1	0	1	1	Alnus cordata forest, Alpine and subalpine ericoid heath, Alpine and subalpine Juniperus scrub, Atlantic and Baltic coastal Empetrum heath, Atlantic and Baltic moist and wet dune slack, Atlantic coastal Calluna and Ulex heath, Balkan-Anatolian submontane genistoid scrub, Balkan and Anatolian oromediterranean dry grassland, Baltic coniferous coastal dune forest, Boreal and Arctic acidophilous alpi…	22	1	1	0	0	0	0	24	24	1	0.532967403
687	Anthoxanthum odoratum	Anthoxanthum_odoratum	Poaceae	Monocots	https://doi.org/10.1111/1365-2745.13955	Sergey Rosbakh	2011	AT	Anthoxanthum odoratum L. wild native 2011 W7 T6.4 Temperate alpine grasslands and shrublands Austria 47.31688 12.55104 2020 50	paper	1	0	1	1	1	0	1	1	Alnus cordata forest, Alpine and subalpine ericoid heath, Alpine and subalpine Juniperus scrub, Atlantic and Baltic coastal Empetrum heath, Atlantic and Baltic moist and wet dune slack, Atlantic coastal Calluna and Ulex heath, Balkan-Anatolian submontane genistoid scrub, Balkan and Anatolian oromediterranean dry grassland, Baltic coniferous coastal dune forest, Boreal and Arctic acidophilous alpi…	6	1	1	1	0	0	0	1	22	0.045454545	0.532967403
6046	Anthyllis circinnata	Anthyllis_circinnata	Fabaceae	Rosids	10.1093/aob/mcac037	Carta,Angelino	NA	GR	Hymenocarpos circinnatus (L.) Savi wild native NA K_25823 NA Greece NA NA NA NA	agar	1	0	0	0	0	0	0	1	Eastern Mediterranean spiny heath (phrygana)	16	1	1	0	0	1	0	20	20	1	7.8125
6047	Anthyllis circinnata	Anthyllis_circinnata	Fabaceae	Rosids	10.1093/aob/mcac037	Carta,Angelino	NA	GR	Hymenocarpos circinnatus (L.) Savi wild native NA K_25823 NA Greece NA NA NA NA	agar	1	0	0	0	0	0	0	1	Eastern Mediterranean spiny heath (phrygana)	16	1	1	0	0	1	0	10	10	1	7.8125
6048	Anthyllis circinnata	Anthyllis_circinnata	Fabaceae	Rosids	10.1093/aob/mcac037	Carta,Angelino	NA	GR	Hymenocarpos circinnatus (L.) Savi wild native NA K_58218 NA Greece NA NA NA NA	agar	1	0	0	0	0	0	0	1	Eastern Mediterranean spiny heath (phrygana)	21	0	1	0	0	1	0	50	50	1	7.8125
6049	Anthyllis circinnata	Anthyllis_circinnata	Fabaceae	Rosids	10.1093/aob/mcac037	Carta,Angelino	NA	GR	Hymenocarpos circinnatus (L.) Savi wild native NA K_58218 NA Greece NA NA NA NA	agar	1	0	0	0	0	0	0	1	Eastern Mediterranean spiny heath (phrygana)	20	0	1	0	0	1	0	35	35	1	7.8125
6050	Anthyllis circinnata	Anthyllis_circinnata	Fabaceae	Rosids	10.1093/aob/mcac037	Carta,Angelino	NA	GR	Hymenocarpos circinnatus (L.) Savi wild native NA K_25823 NA Greece NA NA NA NA	agar	1	0	0	0	0	0	0	1	Eastern Mediterranean spiny heath (phrygana)	15	1	1	0	0	1	0	10	10	1	7.8125
688	Anthyllis hermanniae	Anthyllis_hermanniae	Fabaceae	Rosids	10.1093/aob/mcac037	Carta,Angelino	NA	GR	Anthyllis hermanniae L. wild native NA K_35949 NA Greece NA NA NA NA	agar	0	1	0	0	1	0	0	1	Central Mediterranean mountain hedgehog-heath, Cyrno-Sardean oromediterranean siliceous dry grassland	20	0	1	0	0	1	0	13	20	0.65	0.8356
689	Anthyllis hermanniae	Anthyllis_hermanniae	Fabaceae	Rosids	10.1093/aob/mcac037	Carta,Angelino	NA	GR	Anthyllis hermanniae L. wild native NA K_35949 NA Greece NA NA NA NA	agar	0	1	0	0	1	0	0	1	Central Mediterranean mountain hedgehog-heath, Cyrno-Sardean oromediterranean siliceous dry grassland	15	1	1	0	0	0	0	9	20	0.45	0.8356
690	Anthyllis lotoides	Anthyllis_lotoides	Fabaceae	Rosids	10.1093/aob/mcac037	Carta,Angelino	NA	PT	Anthyllis lotoides L. wild native NA K_38700 NA Portugal NA NA NA NA	agar	0	1	0	0	1	0	0	0	Mediterranean to Atlantic open, dry, acid and neutral grassland	21	0	1	0	0	1	0	98	100	0.98	1.205277767
691	Anthyllis lotoides	Anthyllis_lotoides	Fabaceae	Rosids	10.1093/aob/mcac037	Carta,Angelino	NA	PT	Anthyllis lotoides L. wild native NA K_38700 NA Portugal NA NA NA NA	agar	0	1	0	0	1	0	0	0	Mediterranean to Atlantic open, dry, acid and neutral grassland	21	0	1	0	0	1	0	10	10	1	1.205277767
698	Anthyllis vulneraria	Anthyllis_vulneraria	Fabaceae	Rosids	10.1111/nph.17086	Fern�ndez-Pascual, Eduardo	NA	IT	Anthyllis vulneraria Wild NA Italy Val Viola Dosde and Passo dello Stelvi 46 10 temperate alpine Italy 46 10 2750 NA	agar	1	0	1	1	1	0	0	1	Alpine and subalpine calcareous grassland of the Balkans and Apennines, Alpine and subalpine ericoid heath, Arctic-alpine calcareous grassland, Atlantic and Baltic soft sea cliff, Central Mediterranean mountain hedgehog-heath, Dry steppic submediterranean pasture of the Amphi-Adriatic region, Eastern garrigue, Heavy-metal dry grassland of the Balkans, Iberian oromediterranean basiphilous dry gras…	20	1	1	0	0	0	0	5	60	0.083333333	3.271460741
700	Anthyllis vulneraria	Anthyllis_vulneraria	Fabaceae	Rosids	10.1111/nph.17086	Fern�ndez-Pascual, Eduardo	NA	IT	Anthyllis vulneraria Wild NA Italy Val Viola Dosde and Passo dello Stelvi 46 10 temperate alpine Italy 46 10 2750 NA	agar	1	0	1	1	1	0	0	1	Alpine and subalpine calcareous grassland of the Balkans and Apennines, Alpine and subalpine ericoid heath, Arctic-alpine calcareous grassland, Atlantic and Baltic soft sea cliff, Central Mediterranean mountain hedgehog-heath, Dry steppic submediterranean pasture of the Amphi-Adriatic region, Eastern garrigue, Heavy-metal dry grassland of the Balkans, Iberian oromediterranean basiphilous dry gras…	20	1	1	0	0	0	0	2	60	0.033333333	3.271460741
701	Anthyllis vulneraria	Anthyllis_vulneraria	Fabaceae	Rosids	10.1111/nph.17086	Fern�ndez-Pascual, Eduardo	NA	IT	Anthyllis vulneraria Wild NA Italy Val Viola Dosde and Passo dello Stelvi 46 10 temperate alpine Italy 46 10 2750 NA	agar	1	0	1	1	1	0	0	1	Alpine and subalpine calcareous grassland of the Balkans and Apennines, Alpine and subalpine ericoid heath, Arctic-alpine calcareous grassland, Atlantic and Baltic soft sea cliff, Central Mediterranean mountain hedgehog-heath, Dry steppic submediterranean pasture of the Amphi-Adriatic region, Eastern garrigue, Heavy-metal dry grassland of the Balkans, Iberian oromediterranean basiphilous dry gras…	20	1	1	0	0	0	0	4	60	0.066666667	3.271460741
702	Anthyllis vulneraria	Anthyllis_vulneraria	Fabaceae	Rosids	10.1111/nph.17086	Fern�ndez-Pascual, Eduardo	NA	IT	Anthyllis vulneraria Wild NA Italy Val Viola Dosde and Passo dello Stelvi 46 10 temperate alpine Italy 46 10 2750 NA	agar	1	0	1	1	1	0	0	1	Alpine and subalpine calcareous grassland of the Balkans and Apennines, Alpine and subalpine ericoid heath, Arctic-alpine calcareous grassland, Atlantic and Baltic soft sea cliff, Central Mediterranean mountain hedgehog-heath, Dry steppic submediterranean pasture of the Amphi-Adriatic region, Eastern garrigue, Heavy-metal dry grassland of the Balkans, Iberian oromediterranean basiphilous dry gras…	10	1	1	0	0	0	0	5	60	0.083333333	3.271460741
703	Anthyllis vulneraria	Anthyllis_vulneraria	Fabaceae	Rosids	10.1111/nph.17086	Fern�ndez-Pascual, Eduardo	NA	IT	Anthyllis vulneraria Wild NA Italy Val Viola Dosde and Passo dello Stelvi 46 10 temperate alpine Italy 46 10 2750 NA	agar	1	0	1	1	1	0	0	1	Alpine and subalpine calcareous grassland of the Balkans and Apennines, Alpine and subalpine ericoid heath, Arctic-alpine calcareous grassland, Atlantic and Baltic soft sea cliff, Central Mediterranean mountain hedgehog-heath, Dry steppic submediterranean pasture of the Amphi-Adriatic region, Eastern garrigue, Heavy-metal dry grassland of the Balkans, Iberian oromediterranean basiphilous dry gras…	0	0	0	0	0	0	0	25	60	0.416666667	3.271460741
705	Anthyllis vulneraria	Anthyllis_vulneraria	Fabaceae	Rosids	10.1111/nph.17086	Fern�ndez-Pascual, Eduardo	NA	IT	Anthyllis vulneraria Wild NA Italy Val Viola Dosde and Passo dello Stelvi 46 10 temperate alpine Italy 46 10 2750 NA	agar	1	0	1	1	1	0	0	1	Alpine and subalpine calcareous grassland of the Balkans and Apennines, Alpine and subalpine ericoid heath, Arctic-alpine calcareous grassland, Atlantic and Baltic soft sea cliff, Central Mediterranean mountain hedgehog-heath, Dry steppic submediterranean pasture of the Amphi-Adriatic region, Eastern garrigue, Heavy-metal dry grassland of the Balkans, Iberian oromediterranean basiphilous dry gras…	10	1	1	0	0	0	0	3	60	0.05	3.271460741
709	Anthyllis vulneraria	Anthyllis_vulneraria	Fabaceae	Rosids	10.1111/nph.17086	Fern�ndez-Pascual, Eduardo	NA	IT	Anthyllis vulneraria Wild NA Italy 96 NA NA temperate alpine Italy NA NA 1945 NA	agar	1	0	1	1	1	0	0	1	Alpine and subalpine calcareous grassland of the Balkans and Apennines, Alpine and subalpine ericoid heath, Arctic-alpine calcareous grassland, Atlantic and Baltic soft sea cliff, Central Mediterranean mountain hedgehog-heath, Dry steppic submediterranean pasture of the Amphi-Adriatic region, Eastern garrigue, Heavy-metal dry grassland of the Balkans, Iberian oromediterranean basiphilous dry gras…	15	0	1	0	0	1	0	5	49	0.102040816	3.271460741
717	Anthyllis vulneraria	Anthyllis_vulneraria	Fabaceae	Rosids	10.1111/nph.17086	Fern�ndez-Pascual, Eduardo	NA	IT	Anthyllis vulneraria Wild NA Italy Val Viola Dosde and Passo dello Stelvi 46 10 temperate alpine Italy 46 10 2750 NA	agar	1	0	1	1	1	0	0	1	Alpine and subalpine calcareous grassland of the Balkans and Apennines, Alpine and subalpine ericoid heath, Arctic-alpine calcareous grassland, Atlantic and Baltic soft sea cliff, Central Mediterranean mountain hedgehog-heath, Dry steppic submediterranean pasture of the Amphi-Adriatic region, Eastern garrigue, Heavy-metal dry grassland of the Balkans, Iberian oromediterranean basiphilous dry gras…	10	1	1	0	0	0	0	1	60	0.016666667	3.271460741
719	Anthyllis vulneraria	Anthyllis_vulneraria	Fabaceae	Rosids	10.1093/aob/mcac037	Carta,Angelino	NA	FR	Anthyllis vulneraria L. wild native NA K_5588 NA France NA NA NA NA	agar	1	0	1	1	1	0	0	1	Alpine and subalpine calcareous grassland of the Balkans and Apennines, Alpine and subalpine ericoid heath, Arctic-alpine calcareous grassland, Atlantic and Baltic soft sea cliff, Central Mediterranean mountain hedgehog-heath, Dry steppic submediterranean pasture of the Amphi-Adriatic region, Eastern garrigue, Heavy-metal dry grassland of the Balkans, Iberian oromediterranean basiphilous dry gras…	21	0	1	0	0	1	0	98	100	0.98	3.271460741
720	Anthyllis vulneraria	Anthyllis_vulneraria	Fabaceae	Rosids	10.1093/aob/mcac037	Carta,Angelino	NA	GR	Anthyllis vulneraria L. wild native NA K_41001 NA Greece NA NA NA NA	agar	1	0	1	1	1	0	0	1	Alpine and subalpine calcareous grassland of the Balkans and Apennines, Alpine and subalpine ericoid heath, Arctic-alpine calcareous grassland, Atlantic and Baltic soft sea cliff, Central Mediterranean mountain hedgehog-heath, Dry steppic submediterranean pasture of the Amphi-Adriatic region, Eastern garrigue, Heavy-metal dry grassland of the Balkans, Iberian oromediterranean basiphilous dry gras…	21	0	1	0	0	1	0	10	10	1	3.271460741
722	Anthyllis vulneraria	Anthyllis_vulneraria	Fabaceae	Rosids	10.1093/aob/mcac037	Carta,Angelino	NA	GR	Anthyllis vulneraria L. wild native NA K_30634 NA Greece NA NA NA NA	agar	1	0	1	1	1	0	0	1	Alpine and subalpine calcareous grassland of the Balkans and Apennines, Alpine and subalpine ericoid heath, Arctic-alpine calcareous grassland, Atlantic and Baltic soft sea cliff, Central Mediterranean mountain hedgehog-heath, Dry steppic submediterranean pasture of the Amphi-Adriatic region, Eastern garrigue, Heavy-metal dry grassland of the Balkans, Iberian oromediterranean basiphilous dry gras…	16	1	1	0	0	1	0	19	20	0.95	3.271460741
723	Anthyllis vulneraria	Anthyllis_vulneraria	Fabaceae	Rosids	10.1093/aob/mcac037	Carta,Angelino	NA	IT	Anthyllis vulneraria L. wild native NA PAV_21SO NA Italy NA NA NA NA	agar	1	0	1	1	1	0	0	1	Alpine and subalpine calcareous grassland of the Balkans and Apennines, Alpine and subalpine ericoid heath, Arctic-alpine calcareous grassland, Atlantic and Baltic soft sea cliff, Central Mediterranean mountain hedgehog-heath, Dry steppic submediterranean pasture of the Amphi-Adriatic region, Eastern garrigue, Heavy-metal dry grassland of the Balkans, Iberian oromediterranean basiphilous dry gras…	10	0	1	0	0	0	0	18	48	0.375	3.271460741
724	Anthyllis vulneraria	Anthyllis_vulneraria	Fabaceae	Rosids	10.1093/aob/mcac037	Carta,Angelino	NA	GB	Anthyllis vulneraria L. wild native NA K_51699 NA United-Kingdom NA NA NA NA	agar	1	0	1	1	1	0	0	1	Alpine and subalpine calcareous grassland of the Balkans and Apennines, Alpine and subalpine ericoid heath, Arctic-alpine calcareous grassland, Atlantic and Baltic soft sea cliff, Central Mediterranean mountain hedgehog-heath, Dry steppic submediterranean pasture of the Amphi-Adriatic region, Eastern garrigue, Heavy-metal dry grassland of the Balkans, Iberian oromediterranean basiphilous dry gras…	20	0	1	0	0	1	0	19	20	0.95	3.271460741
725	Anthyllis vulneraria	Anthyllis_vulneraria	Fabaceae	Rosids	10.1093/aob/mcac037	Carta,Angelino	NA	GR	Anthyllis vulneraria L. wild native NA K_25339 NA Greece NA NA NA NA	agar	1	0	1	1	1	0	0	1	Alpine and subalpine calcareous grassland of the Balkans and Apennines, Alpine and subalpine ericoid heath, Arctic-alpine calcareous grassland, Atlantic and Baltic soft sea cliff, Central Mediterranean mountain hedgehog-heath, Dry steppic submediterranean pasture of the Amphi-Adriatic region, Eastern garrigue, Heavy-metal dry grassland of the Balkans, Iberian oromediterranean basiphilous dry gras…	20	0	1	0	0	1	0	20	20	1	3.271460741
726	Anthyllis vulneraria	Anthyllis_vulneraria	Fabaceae	Rosids	10.1093/aob/mcac037	Carta,Angelino	NA	NO	Anthyllis vulneraria L. wild native NA K_10322 NA Norway NA NA NA NA	agar	1	0	1	1	1	0	0	1	Alpine and subalpine calcareous grassland of the Balkans and Apennines, Alpine and subalpine ericoid heath, Arctic-alpine calcareous grassland, Atlantic and Baltic soft sea cliff, Central Mediterranean mountain hedgehog-heath, Dry steppic submediterranean pasture of the Amphi-Adriatic region, Eastern garrigue, Heavy-metal dry grassland of the Balkans, Iberian oromediterranean basiphilous dry gras…	20	0	1	0	0	1	0	20	20	1	3.271460741
727	Anthyllis vulneraria	Anthyllis_vulneraria	Fabaceae	Rosids	10.1093/aob/mcac037	Carta,Angelino	NA	GR	Anthyllis vulneraria L. wild native NA K_5636 NA Greece NA NA NA NA	agar	1	0	1	1	1	0	0	1	Alpine and subalpine calcareous grassland of the Balkans and Apennines, Alpine and subalpine ericoid heath, Arctic-alpine calcareous grassland, Atlantic and Baltic soft sea cliff, Central Mediterranean mountain hedgehog-heath, Dry steppic submediterranean pasture of the Amphi-Adriatic region, Eastern garrigue, Heavy-metal dry grassland of the Balkans, Iberian oromediterranean basiphilous dry gras…	21	0	1	0	0	1	0	20	20	1	3.271460741
730	Anthyllis vulneraria	Anthyllis_vulneraria	Fabaceae	Rosids	10.1093/aob/mcac037	Carta,Angelino	NA	FR	Anthyllis vulneraria L. wild native NA K_10735 NA France NA NA NA NA	agar	1	0	1	1	1	0	0	1	Alpine and subalpine calcareous grassland of the Balkans and Apennines, Alpine and subalpine ericoid heath, Arctic-alpine calcareous grassland, Atlantic and Baltic soft sea cliff, Central Mediterranean mountain hedgehog-heath, Dry steppic submediterranean pasture of the Amphi-Adriatic region, Eastern garrigue, Heavy-metal dry grassland of the Balkans, Iberian oromediterranean basiphilous dry gras…	21	0	1	0	0	1	0	95	100	0.95	3.271460741
731	Anthyllis vulneraria	Anthyllis_vulneraria	Fabaceae	Rosids	10.1093/aob/mcac037	Carta,Angelino	NA	GB	Anthyllis vulneraria L. wild native NA K_44323 NA United-Kingdom NA NA NA NA	agar	1	0	1	1	1	0	0	1	Alpine and subalpine calcareous grassland of the Balkans and Apennines, Alpine and subalpine ericoid heath, Arctic-alpine calcareous grassland, Atlantic and Baltic soft sea cliff, Central Mediterranean mountain hedgehog-heath, Dry steppic submediterranean pasture of the Amphi-Adriatic region, Eastern garrigue, Heavy-metal dry grassland of the Balkans, Iberian oromediterranean basiphilous dry gras…	21	0	1	0	0	1	0	20	20	1	3.271460741
732	Anthyllis vulneraria	Anthyllis_vulneraria	Fabaceae	Rosids	10.1093/aob/mcac037	Carta,Angelino	NA	IT	Anthyllis vulneraria L. wild native NA K_36832 NA Italy NA NA NA NA	agar	1	0	1	1	1	0	0	1	Alpine and subalpine calcareous grassland of the Balkans and Apennines, Alpine and subalpine ericoid heath, Arctic-alpine calcareous grassland, Atlantic and Baltic soft sea cliff, Central Mediterranean mountain hedgehog-heath, Dry steppic submediterranean pasture of the Amphi-Adriatic region, Eastern garrigue, Heavy-metal dry grassland of the Balkans, Iberian oromediterranean basiphilous dry gras…	21	0	1	0	0	1	0	100	100	1	3.271460741
733	Anthyllis vulneraria	Anthyllis_vulneraria	Fabaceae	Rosids	10.1093/aob/mcac037	Carta,Angelino	NA	GR	Anthyllis vulneraria L. wild native NA K_31022 NA Greece NA NA NA NA	agar	1	0	1	1	1	0	0	1	Alpine and subalpine calcareous grassland of the Balkans and Apennines, Alpine and subalpine ericoid heath, Arctic-alpine calcareous grassland, Atlantic and Baltic soft sea cliff, Central Mediterranean mountain hedgehog-heath, Dry steppic submediterranean pasture of the Amphi-Adriatic region, Eastern garrigue, Heavy-metal dry grassland of the Balkans, Iberian oromediterranean basiphilous dry gras…	20	0	1	0	0	1	0	20	20	1	3.271460741
734	Anthyllis vulneraria	Anthyllis_vulneraria	Fabaceae	Rosids	10.1093/aob/mcac037	Carta,Angelino	NA	CH	Anthyllis vulneraria L. wild native NA K_6714 NA Switzerland NA NA NA NA	agar	1	0	1	1	1	0	0	1	Alpine and subalpine calcareous grassland of the Balkans and Apennines, Alpine and subalpine ericoid heath, Arctic-alpine calcareous grassland, Atlantic and Baltic soft sea cliff, Central Mediterranean mountain hedgehog-heath, Dry steppic submediterranean pasture of the Amphi-Adriatic region, Eastern garrigue, Heavy-metal dry grassland of the Balkans, Iberian oromediterranean basiphilous dry gras…	21	0	1	0	0	1	0	20	20	1	3.271460741
735	Anthyllis vulneraria	Anthyllis_vulneraria	Fabaceae	Rosids	10.1093/aob/mcac037	Carta,Angelino	NA	CH	Anthyllis vulneraria L. wild native NA K_5625 NA Switzerland NA NA NA NA	agar	1	0	1	1	1	0	0	1	Alpine and subalpine calcareous grassland of the Balkans and Apennines, Alpine and subalpine ericoid heath, Arctic-alpine calcareous grassland, Atlantic and Baltic soft sea cliff, Central Mediterranean mountain hedgehog-heath, Dry steppic submediterranean pasture of the Amphi-Adriatic region, Eastern garrigue, Heavy-metal dry grassland of the Balkans, Iberian oromediterranean basiphilous dry gras…	21	0	1	0	0	1	0	50	50	1	3.271460741
736	Anthyllis vulneraria	Anthyllis_vulneraria	Fabaceae	Rosids	10.1093/aob/mcac037	Carta,Angelino	NA	DE	Anthyllis vulneraria L. wild native NA K_5603 NA Germany NA NA NA NA	agar	1	0	1	1	1	0	0	1	Alpine and subalpine calcareous grassland of the Balkans and Apennines, Alpine and subalpine ericoid heath, Arctic-alpine calcareous grassland, Atlantic and Baltic soft sea cliff, Central Mediterranean mountain hedgehog-heath, Dry steppic submediterranean pasture of the Amphi-Adriatic region, Eastern garrigue, Heavy-metal dry grassland of the Balkans, Iberian oromediterranean basiphilous dry gras…	21	0	1	0	0	1	0	50	50	1	3.271460741
737	Anthyllis vulneraria	Anthyllis_vulneraria	Fabaceae	Rosids	10.1093/aob/mcac037	Carta,Angelino	NA	IT	Anthyllis vulneraria L. wild native NA K_23254 NA Italy NA NA NA NA	agar	1	0	1	1	1	0	0	1	Alpine and subalpine calcareous grassland of the Balkans and Apennines, Alpine and subalpine ericoid heath, Arctic-alpine calcareous grassland, Atlantic and Baltic soft sea cliff, Central Mediterranean mountain hedgehog-heath, Dry steppic submediterranean pasture of the Amphi-Adriatic region, Eastern garrigue, Heavy-metal dry grassland of the Balkans, Iberian oromediterranean basiphilous dry gras…	21	0	1	0	0	1	0	20	20	1	3.271460741
739	Anthyllis vulneraria	Anthyllis_vulneraria	Fabaceae	Rosids	10.1093/aob/mcac037	Carta,Angelino	NA	FR	Anthyllis vulneraria L. wild native NA K_5326 NA France NA NA NA NA	agar	1	0	1	1	1	0	0	1	Alpine and subalpine calcareous grassland of the Balkans and Apennines, Alpine and subalpine ericoid heath, Arctic-alpine calcareous grassland, Atlantic and Baltic soft sea cliff, Central Mediterranean mountain hedgehog-heath, Dry steppic submediterranean pasture of the Amphi-Adriatic region, Eastern garrigue, Heavy-metal dry grassland of the Balkans, Iberian oromediterranean basiphilous dry gras…	21	0	1	0	0	1	0	48	50	0.96	3.271460741
741	Anthyllis vulneraria	Anthyllis_vulneraria	Fabaceae	Rosids	10.1093/aob/mcac037	Carta,Angelino	NA	GB	Anthyllis vulneraria L. wild native NA K_49650 NA United-Kingdom NA NA NA NA	agar	1	0	1	1	1	0	0	1	Alpine and subalpine calcareous grassland of the Balkans and Apennines, Alpine and subalpine ericoid heath, Arctic-alpine calcareous grassland, Atlantic and Baltic soft sea cliff, Central Mediterranean mountain hedgehog-heath, Dry steppic submediterranean pasture of the Amphi-Adriatic region, Eastern garrigue, Heavy-metal dry grassland of the Balkans, Iberian oromediterranean basiphilous dry gras…	16	0	1	0	0	1	0	50	50	1	3.271460741
742	Anthyllis vulneraria	Anthyllis_vulneraria	Fabaceae	Rosids	10.1093/aob/mcac037	Carta,Angelino	NA	SI	Anthyllis vulneraria L. wild native NA K_13699 NA Slovenia NA NA NA NA	agar	1	0	1	1	1	0	0	1	Alpine and subalpine calcareous grassland of the Balkans and Apennines, Alpine and subalpine ericoid heath, Arctic-alpine calcareous grassland, Atlantic and Baltic soft sea cliff, Central Mediterranean mountain hedgehog-heath, Dry steppic submediterranean pasture of the Amphi-Adriatic region, Eastern garrigue, Heavy-metal dry grassland of the Balkans, Iberian oromediterranean basiphilous dry gras…	15	0	1	0	0	1	0	10	10	1	3.271460741
743	Anthyllis vulneraria	Anthyllis_vulneraria	Fabaceae	Rosids	10.1093/aob/mcac037	Carta,Angelino	NA	BE	Anthyllis vulneraria L. wild native NA K_174640 NA Belgium NA NA NA NA	agar	1	0	1	1	1	0	0	1	Alpine and subalpine calcareous grassland of the Balkans and Apennines, Alpine and subalpine ericoid heath, Arctic-alpine calcareous grassland, Atlantic and Baltic soft sea cliff, Central Mediterranean mountain hedgehog-heath, Dry steppic submediterranean pasture of the Amphi-Adriatic region, Eastern garrigue, Heavy-metal dry grassland of the Balkans, Iberian oromediterranean basiphilous dry gras…	20	0	1	0	0	1	0	10	10	1	3.271460741
744	Anthyllis vulneraria	Anthyllis_vulneraria	Fabaceae	Rosids	10.1093/aob/mcac037	Carta,Angelino	NA	SE	Anthyllis vulneraria L. wild native NA K_5599 NA Sweden NA NA NA NA	agar	1	0	1	1	1	0	0	1	Alpine and subalpine calcareous grassland of the Balkans and Apennines, Alpine and subalpine ericoid heath, Arctic-alpine calcareous grassland, Atlantic and Baltic soft sea cliff, Central Mediterranean mountain hedgehog-heath, Dry steppic submediterranean pasture of the Amphi-Adriatic region, Eastern garrigue, Heavy-metal dry grassland of the Balkans, Iberian oromediterranean basiphilous dry gras…	20	0	1	0	0	0	0	44	50	0.88	3.271460741
745	Anthyllis vulneraria	Anthyllis_vulneraria	Fabaceae	Rosids	10.1093/aob/mcac037	Carta,Angelino	NA	FR	Anthyllis vulneraria L. wild native NA K_5588 NA France NA NA NA NA	agar	1	0	1	1	1	0	0	1	Alpine and subalpine calcareous grassland of the Balkans and Apennines, Alpine and subalpine ericoid heath, Arctic-alpine calcareous grassland, Atlantic and Baltic soft sea cliff, Central Mediterranean mountain hedgehog-heath, Dry steppic submediterranean pasture of the Amphi-Adriatic region, Eastern garrigue, Heavy-metal dry grassland of the Balkans, Iberian oromediterranean basiphilous dry gras…	20	0	1	0	0	1	0	20	20	1	3.271460741
746	Anthyllis vulneraria	Anthyllis_vulneraria	Fabaceae	Rosids	10.1093/aob/mcac037	Carta,Angelino	NA	FR	Anthyllis vulneraria L. wild native NA K_5326 NA France NA NA NA NA	agar	1	0	1	1	1	0	0	1	Alpine and subalpine calcareous grassland of the Balkans and Apennines, Alpine and subalpine ericoid heath, Arctic-alpine calcareous grassland, Atlantic and Baltic soft sea cliff, Central Mediterranean mountain hedgehog-heath, Dry steppic submediterranean pasture of the Amphi-Adriatic region, Eastern garrigue, Heavy-metal dry grassland of the Balkans, Iberian oromediterranean basiphilous dry gras…	21	0	1	0	0	1	0	96	100	0.96	3.271460741
747	Anthyllis vulneraria	Anthyllis_vulneraria	Fabaceae	Rosids	10.1093/aob/mcac037	Carta,Angelino	NA	GB	Anthyllis vulneraria L. wild native NA K_55206 NA United-Kingdom NA NA NA NA	agar	1	0	1	1	1	0	0	1	Alpine and subalpine calcareous grassland of the Balkans and Apennines, Alpine and subalpine ericoid heath, Arctic-alpine calcareous grassland, Atlantic and Baltic soft sea cliff, Central Mediterranean mountain hedgehog-heath, Dry steppic submediterranean pasture of the Amphi-Adriatic region, Eastern garrigue, Heavy-metal dry grassland of the Balkans, Iberian oromediterranean basiphilous dry gras…	11	0	1	0	0	1	0	20	20	1	3.271460741
748	Anthyllis vulneraria	Anthyllis_vulneraria	Fabaceae	Rosids	10.1093/aob/mcac037	Carta,Angelino	NA	GB	Anthyllis vulneraria L. wild native NA K_55402 NA United-Kingdom NA NA NA NA	agar	1	0	1	1	1	0	0	1	Alpine and subalpine calcareous grassland of the Balkans and Apennines, Alpine and subalpine ericoid heath, Arctic-alpine calcareous grassland, Atlantic and Baltic soft sea cliff, Central Mediterranean mountain hedgehog-heath, Dry steppic submediterranean pasture of the Amphi-Adriatic region, Eastern garrigue, Heavy-metal dry grassland of the Balkans, Iberian oromediterranean basiphilous dry gras…	11	0	1	0	0	1	0	50	50	1	3.271460741
749	Anthyllis vulneraria	Anthyllis_vulneraria	Fabaceae	Rosids	10.1093/aob/mcac037	Carta,Angelino	NA	GB	Anthyllis vulneraria L. wild native NA K_55206 NA United-Kingdom NA NA NA NA	agar	1	0	1	1	1	0	0	1	Alpine and subalpine calcareous grassland of the Balkans and Apennines, Alpine and subalpine ericoid heath, Arctic-alpine calcareous grassland, Atlantic and Baltic soft sea cliff, Central Mediterranean mountain hedgehog-heath, Dry steppic submediterranean pasture of the Amphi-Adriatic region, Eastern garrigue, Heavy-metal dry grassland of the Balkans, Iberian oromediterranean basiphilous dry gras…	11	0	1	0	0	1	0	50	50	1	3.271460741
750	Anthyllis vulneraria	Anthyllis_vulneraria	Fabaceae	Rosids	10.1093/aob/mcac037	Carta,Angelino	NA	BE	Anthyllis vulneraria L. wild native NA BR_1995116915 NA Belgium NA NA NA NA	agar	1	0	1	1	1	0	0	1	Alpine and subalpine calcareous grassland of the Balkans and Apennines, Alpine and subalpine ericoid heath, Arctic-alpine calcareous grassland, Atlantic and Baltic soft sea cliff, Central Mediterranean mountain hedgehog-heath, Dry steppic submediterranean pasture of the Amphi-Adriatic region, Eastern garrigue, Heavy-metal dry grassland of the Balkans, Iberian oromediterranean basiphilous dry gras…	16	0	1	0	0	1	0	50	50	1	3.271460741
751	Anthyllis vulneraria	Anthyllis_vulneraria	Fabaceae	Rosids	10.1093/aob/mcac037	Carta,Angelino	NA	BE	Anthyllis vulneraria L. wild native NA BR_1992275522 NA Belgium NA NA NA NA	agar	1	0	1	1	1	0	0	1	Alpine and subalpine calcareous grassland of the Balkans and Apennines, Alpine and subalpine ericoid heath, Arctic-alpine calcareous grassland, Atlantic and Baltic soft sea cliff, Central Mediterranean mountain hedgehog-heath, Dry steppic submediterranean pasture of the Amphi-Adriatic region, Eastern garrigue, Heavy-metal dry grassland of the Balkans, Iberian oromediterranean basiphilous dry gras…	16	0	1	0	0	1	0	50	50	1	3.271460741
755	Anthyllis vulneraria	Anthyllis_vulneraria	Fabaceae	Rosids	10.1093/aob/mcac037	Carta,Angelino	NA	GB	Anthyllis vulneraria L. wild native NA K_55402 NA United-Kingdom NA NA NA NA	agar	1	0	1	1	1	0	0	1	Alpine and subalpine calcareous grassland of the Balkans and Apennines, Alpine and subalpine ericoid heath, Arctic-alpine calcareous grassland, Atlantic and Baltic soft sea cliff, Central Mediterranean mountain hedgehog-heath, Dry steppic submediterranean pasture of the Amphi-Adriatic region, Eastern garrigue, Heavy-metal dry grassland of the Balkans, Iberian oromediterranean basiphilous dry gras…	10	0	1	0	0	1	0	20	20	1	3.271460741
756	Anthyllis vulneraria	Anthyllis_vulneraria	Fabaceae	Rosids	10.1093/aob/mcac037	Carta,Angelino	NA	GR	Anthyllis vulneraria L. wild native NA K_30634 NA Greece NA NA NA NA	agar	1	0	1	1	1	0	0	1	Alpine and subalpine calcareous grassland of the Balkans and Apennines, Alpine and subalpine ericoid heath, Arctic-alpine calcareous grassland, Atlantic and Baltic soft sea cliff, Central Mediterranean mountain hedgehog-heath, Dry steppic submediterranean pasture of the Amphi-Adriatic region, Eastern garrigue, Heavy-metal dry grassland of the Balkans, Iberian oromediterranean basiphilous dry gras…	16	1	1	0	0	1	0	20	20	1	3.271460741
758	Anthyllis vulneraria	Anthyllis_vulneraria	Fabaceae	Rosids	10.1093/aob/mcac037	Carta,Angelino	NA	GB	Anthyllis vulneraria L. wild native NA K_49650 NA United-Kingdom NA NA NA NA	agar	1	0	1	1	1	0	0	1	Alpine and subalpine calcareous grassland of the Balkans and Apennines, Alpine and subalpine ericoid heath, Arctic-alpine calcareous grassland, Atlantic and Baltic soft sea cliff, Central Mediterranean mountain hedgehog-heath, Dry steppic submediterranean pasture of the Amphi-Adriatic region, Eastern garrigue, Heavy-metal dry grassland of the Balkans, Iberian oromediterranean basiphilous dry gras…	15	0	1	0	0	1	0	50	50	1	3.271460741
759	Anthyllis vulneraria	Anthyllis_vulneraria	Fabaceae	Rosids	10.1093/aob/mcac037	Carta,Angelino	NA	GR	Anthyllis vulneraria L. wild native NA K_5636 NA Greece NA NA NA NA	agar	1	0	1	1	1	0	0	1	Alpine and subalpine calcareous grassland of the Balkans and Apennines, Alpine and subalpine ericoid heath, Arctic-alpine calcareous grassland, Atlantic and Baltic soft sea cliff, Central Mediterranean mountain hedgehog-heath, Dry steppic submediterranean pasture of the Amphi-Adriatic region, Eastern garrigue, Heavy-metal dry grassland of the Balkans, Iberian oromediterranean basiphilous dry gras…	21	0	1	0	0	1	0	93	100	0.93	3.271460741
760	Anthyllis vulneraria	Anthyllis_vulneraria	Fabaceae	Rosids	10.1093/aob/mcac037	Carta,Angelino	NA	SI	Anthyllis vulneraria L. wild native NA K_13699 NA Slovenia NA NA NA NA	agar	1	0	1	1	1	0	0	1	Alpine and subalpine calcareous grassland of the Balkans and Apennines, Alpine and subalpine ericoid heath, Arctic-alpine calcareous grassland, Atlantic and Baltic soft sea cliff, Central Mediterranean mountain hedgehog-heath, Dry steppic submediterranean pasture of the Amphi-Adriatic region, Eastern garrigue, Heavy-metal dry grassland of the Balkans, Iberian oromediterranean basiphilous dry gras…	16	0	1	0	0	1	0	10	10	1	3.271460741
762	Anthyllis vulneraria	Anthyllis_vulneraria	Fabaceae	Rosids	10.1093/aob/mcac037	Carta,Angelino	NA	SI	Anthyllis vulneraria L. wild native NA K_13699 NA Slovenia NA NA NA NA	agar	1	0	1	1	1	0	0	1	Alpine and subalpine calcareous grassland of the Balkans and Apennines, Alpine and subalpine ericoid heath, Arctic-alpine calcareous grassland, Atlantic and Baltic soft sea cliff, Central Mediterranean mountain hedgehog-heath, Dry steppic submediterranean pasture of the Amphi-Adriatic region, Eastern garrigue, Heavy-metal dry grassland of the Balkans, Iberian oromediterranean basiphilous dry gras…	16	0	1	0	0	1	0	38	50	0.76	3.271460741
764	Anthyllis vulneraria	Anthyllis_vulneraria	Fabaceae	Rosids	10.1093/aob/mcac037	Carta,Angelino	NA	IT	Anthyllis vulneraria L. wild native NA K_35411 NA Italy NA NA NA NA	agar	1	0	1	1	1	0	0	1	Alpine and subalpine calcareous grassland of the Balkans and Apennines, Alpine and subalpine ericoid heath, Arctic-alpine calcareous grassland, Atlantic and Baltic soft sea cliff, Central Mediterranean mountain hedgehog-heath, Dry steppic submediterranean pasture of the Amphi-Adriatic region, Eastern garrigue, Heavy-metal dry grassland of the Balkans, Iberian oromediterranean basiphilous dry gras…	21	0	1	0	0	1	0	88	100	0.88	3.271460741
765	Anthyllis vulneraria	Anthyllis_vulneraria	Fabaceae	Rosids	10.1093/aob/mcac037	Carta,Angelino	NA	IT	Anthyllis vulneraria L. wild native NA K_23254 NA Italy NA NA NA NA	agar	1	0	1	1	1	0	0	1	Alpine and subalpine calcareous grassland of the Balkans and Apennines, Alpine and subalpine ericoid heath, Arctic-alpine calcareous grassland, Atlantic and Baltic soft sea cliff, Central Mediterranean mountain hedgehog-heath, Dry steppic submediterranean pasture of the Amphi-Adriatic region, Eastern garrigue, Heavy-metal dry grassland of the Balkans, Iberian oromediterranean basiphilous dry gras…	20	0	1	0	0	1	0	20	20	1	3.271460741
766	Anthyllis vulneraria	Anthyllis_vulneraria	Fabaceae	Rosids	10.1093/aob/mcac037	Carta,Angelino	NA	IT	Anthyllis vulneraria L. wild native NA K_36832 NA Italy NA NA NA NA	agar	1	0	1	1	1	0	0	1	Alpine and subalpine calcareous grassland of the Balkans and Apennines, Alpine and subalpine ericoid heath, Arctic-alpine calcareous grassland, Atlantic and Baltic soft sea cliff, Central Mediterranean mountain hedgehog-heath, Dry steppic submediterranean pasture of the Amphi-Adriatic region, Eastern garrigue, Heavy-metal dry grassland of the Balkans, Iberian oromediterranean basiphilous dry gras…	21	0	1	0	0	1	0	50	50	1	3.271460741
767	Anthyllis vulneraria	Anthyllis_vulneraria	Fabaceae	Rosids	10.1093/aob/mcac037	Carta,Angelino	NA	GB	Anthyllis vulneraria L. wild native NA K_44323 NA United-Kingdom NA NA NA NA	agar	1	0	1	1	1	0	0	1	Alpine and subalpine calcareous grassland of the Balkans and Apennines, Alpine and subalpine ericoid heath, Arctic-alpine calcareous grassland, Atlantic and Baltic soft sea cliff, Central Mediterranean mountain hedgehog-heath, Dry steppic submediterranean pasture of the Amphi-Adriatic region, Eastern garrigue, Heavy-metal dry grassland of the Balkans, Iberian oromediterranean basiphilous dry gras…	21	0	1	0	0	1	0	100	100	1	3.271460741
768	Anthyllis vulneraria	Anthyllis_vulneraria	Fabaceae	Rosids	10.1093/aob/mcac037	Carta,Angelino	NA	GB	Anthyllis vulneraria L. wild native NA K_51699 NA United-Kingdom NA NA NA NA	agar	1	0	1	1	1	0	0	1	Alpine and subalpine calcareous grassland of the Balkans and Apennines, Alpine and subalpine ericoid heath, Arctic-alpine calcareous grassland, Atlantic and Baltic soft sea cliff, Central Mediterranean mountain hedgehog-heath, Dry steppic submediterranean pasture of the Amphi-Adriatic region, Eastern garrigue, Heavy-metal dry grassland of the Balkans, Iberian oromediterranean basiphilous dry gras…	21	0	1	0	0	1	0	50	50	1	3.271460741
769	Anthyllis vulneraria	Anthyllis_vulneraria	Fabaceae	Rosids	10.1093/aob/mcac037	Carta,Angelino	NA	GB	Anthyllis vulneraria L. wild native NA K_55295 NA United-Kingdom NA NA NA NA	agar	1	0	1	1	1	0	0	1	Alpine and subalpine calcareous grassland of the Balkans and Apennines, Alpine and subalpine ericoid heath, Arctic-alpine calcareous grassland, Atlantic and Baltic soft sea cliff, Central Mediterranean mountain hedgehog-heath, Dry steppic submediterranean pasture of the Amphi-Adriatic region, Eastern garrigue, Heavy-metal dry grassland of the Balkans, Iberian oromediterranean basiphilous dry gras…	11	0	1	0	0	1	0	20	20	1	3.271460741
770	Anthyllis vulneraria	Anthyllis_vulneraria	Fabaceae	Rosids	10.1093/aob/mcac037	Carta,Angelino	NA	GR	Anthyllis vulneraria L. wild native NA K_37884 NA Greece NA NA NA NA	agar	1	0	1	1	1	0	0	1	Alpine and subalpine calcareous grassland of the Balkans and Apennines, Alpine and subalpine ericoid heath, Arctic-alpine calcareous grassland, Atlantic and Baltic soft sea cliff, Central Mediterranean mountain hedgehog-heath, Dry steppic submediterranean pasture of the Amphi-Adriatic region, Eastern garrigue, Heavy-metal dry grassland of the Balkans, Iberian oromediterranean basiphilous dry gras…	21	0	1	0	0	1	0	8	9	0.888888889	3.271460741
773	Anthyllis vulneraria	Anthyllis_vulneraria	Fabaceae	Rosids	10.1093/aob/mcac037	Carta,Angelino	NA	IT	Anthyllis vulneraria L. wild native NA K_35411 NA Italy NA NA NA NA	agar	1	0	1	1	1	0	0	1	Alpine and subalpine calcareous grassland of the Balkans and Apennines, Alpine and subalpine ericoid heath, Arctic-alpine calcareous grassland, Atlantic and Baltic soft sea cliff, Central Mediterranean mountain hedgehog-heath, Dry steppic submediterranean pasture of the Amphi-Adriatic region, Eastern garrigue, Heavy-metal dry grassland of the Balkans, Iberian oromediterranean basiphilous dry gras…	21	0	1	0	0	1	0	49	50	0.98	3.271460741
774	Anthyllis vulneraria	Anthyllis_vulneraria	Fabaceae	Rosids	10.1093/aob/mcac037	Carta,Angelino	NA	GB	Anthyllis vulneraria L. wild native NA K_7560 NA United-Kingdom NA NA NA NA	agar	1	0	1	1	1	0	0	1	Alpine and subalpine calcareous grassland of the Balkans and Apennines, Alpine and subalpine ericoid heath, Arctic-alpine calcareous grassland, Atlantic and Baltic soft sea cliff, Central Mediterranean mountain hedgehog-heath, Dry steppic submediterranean pasture of the Amphi-Adriatic region, Eastern garrigue, Heavy-metal dry grassland of the Balkans, Iberian oromediterranean basiphilous dry gras…	21	0	1	0	0	1	0	49	50	0.98	3.271460741
775	Anthyllis vulneraria	Anthyllis_vulneraria	Fabaceae	Rosids	10.1093/aob/mcac037	Carta,Angelino	NA	GB	Anthyllis vulneraria L. wild native NA K_55295 NA United-Kingdom NA NA NA NA	agar	1	0	1	1	1	0	0	1	Alpine and subalpine calcareous grassland of the Balkans and Apennines, Alpine and subalpine ericoid heath, Arctic-alpine calcareous grassland, Atlantic and Baltic soft sea cliff, Central Mediterranean mountain hedgehog-heath, Dry steppic submediterranean pasture of the Amphi-Adriatic region, Eastern garrigue, Heavy-metal dry grassland of the Balkans, Iberian oromediterranean basiphilous dry gras…	11	0	1	0	0	1	0	50	50	1	3.271460741
776	Anthyllis vulneraria	Anthyllis_vulneraria	Fabaceae	Rosids	10.1093/aob/mcac037	Carta,Angelino	NA	FR	Anthyllis vulneraria L. wild native NA K_5326 NA France NA NA NA NA	agar	1	0	1	1	1	0	0	1	Alpine and subalpine calcareous grassland of the Balkans and Apennines, Alpine and subalpine ericoid heath, Arctic-alpine calcareous grassland, Atlantic and Baltic soft sea cliff, Central Mediterranean mountain hedgehog-heath, Dry steppic submediterranean pasture of the Amphi-Adriatic region, Eastern garrigue, Heavy-metal dry grassland of the Balkans, Iberian oromediterranean basiphilous dry gras…	20	0	1	0	0	1	0	44	50	0.88	3.271460741
777	Anthyllis vulneraria	Anthyllis_vulneraria	Fabaceae	Rosids	10.1093/aob/mcac037	Carta,Angelino	NA	GR	Anthyllis vulneraria L. wild native NA K_25339 NA Greece NA NA NA NA	agar	1	0	1	1	1	0	0	1	Alpine and subalpine calcareous grassland of the Balkans and Apennines, Alpine and subalpine ericoid heath, Arctic-alpine calcareous grassland, Atlantic and Baltic soft sea cliff, Central Mediterranean mountain hedgehog-heath, Dry steppic submediterranean pasture of the Amphi-Adriatic region, Eastern garrigue, Heavy-metal dry grassland of the Balkans, Iberian oromediterranean basiphilous dry gras…	21	0	1	0	0	1	0	98	100	0.98	3.271460741
778	Anthyllis vulneraria	Anthyllis_vulneraria	Fabaceae	Rosids	10.1093/aob/mcac037	Carta,Angelino	NA	GB	Anthyllis vulneraria L. wild native NA K_55206 NA United-Kingdom NA NA NA NA	agar	1	0	1	1	1	0	0	1	Alpine and subalpine calcareous grassland of the Balkans and Apennines, Alpine and subalpine ericoid heath, Arctic-alpine calcareous grassland, Atlantic and Baltic soft sea cliff, Central Mediterranean mountain hedgehog-heath, Dry steppic submediterranean pasture of the Amphi-Adriatic region, Eastern garrigue, Heavy-metal dry grassland of the Balkans, Iberian oromediterranean basiphilous dry gras…	16	0	1	0	0	1	0	50	50	1	3.271460741
780	Anthyllis vulneraria	Anthyllis_vulneraria	Fabaceae	Rosids	10.1093/aob/mcac037	Carta,Angelino	NA	IT	Anthyllis vulneraria L. wild native NA K_35411 NA Italy NA NA NA NA	agar	1	0	1	1	1	0	0	1	Alpine and subalpine calcareous grassland of the Balkans and Apennines, Alpine and subalpine ericoid heath, Arctic-alpine calcareous grassland, Atlantic and Baltic soft sea cliff, Central Mediterranean mountain hedgehog-heath, Dry steppic submediterranean pasture of the Amphi-Adriatic region, Eastern garrigue, Heavy-metal dry grassland of the Balkans, Iberian oromediterranean basiphilous dry gras…	20	0	1	0	0	1	0	46	49	0.93877551	3.271460741
783	Anthyllis vulneraria	Anthyllis_vulneraria	Fabaceae	Rosids	10.1093/aob/mcac037	Carta,Angelino	NA	IT	Anthyllis vulneraria L. wild native NA K_36832 NA Italy NA NA NA NA	agar	1	0	1	1	1	0	0	1	Alpine and subalpine calcareous grassland of the Balkans and Apennines, Alpine and subalpine ericoid heath, Arctic-alpine calcareous grassland, Atlantic and Baltic soft sea cliff, Central Mediterranean mountain hedgehog-heath, Dry steppic submediterranean pasture of the Amphi-Adriatic region, Eastern garrigue, Heavy-metal dry grassland of the Balkans, Iberian oromediterranean basiphilous dry gras…	20	0	1	0	0	1	0	50	50	1	3.271460741
784	Anthyllis vulneraria	Anthyllis_vulneraria	Fabaceae	Rosids	10.1093/aob/mcac037	Carta,Angelino	NA	GR	Anthyllis vulneraria L. wild native NA K_31022 NA Greece NA NA NA NA	agar	1	0	1	1	1	0	0	1	Alpine and subalpine calcareous grassland of the Balkans and Apennines, Alpine and subalpine ericoid heath, Arctic-alpine calcareous grassland, Atlantic and Baltic soft sea cliff, Central Mediterranean mountain hedgehog-heath, Dry steppic submediterranean pasture of the Amphi-Adriatic region, Eastern garrigue, Heavy-metal dry grassland of the Balkans, Iberian oromediterranean basiphilous dry gras…	21	0	1	0	0	1	0	91	100	0.91	3.271460741
785	Anthyllis vulneraria	Anthyllis_vulneraria	Fabaceae	Rosids	10.1093/aob/mcac037	Carta,Angelino	NA	IT	Anthyllis vulneraria L. wild native NA K_23254 NA Italy NA NA NA NA	agar	1	0	1	1	1	0	0	1	Alpine and subalpine calcareous grassland of the Balkans and Apennines, Alpine and subalpine ericoid heath, Arctic-alpine calcareous grassland, Atlantic and Baltic soft sea cliff, Central Mediterranean mountain hedgehog-heath, Dry steppic submediterranean pasture of the Amphi-Adriatic region, Eastern garrigue, Heavy-metal dry grassland of the Balkans, Iberian oromediterranean basiphilous dry gras…	21	0	1	0	0	1	0	100	100	1	3.271460741
789	Anthyllis vulneraria	Anthyllis_vulneraria	Fabaceae	Rosids	10.1093/aob/mcac037	Carta,Angelino	NA	GB	Anthyllis vulneraria L. wild native NA K_51699 NA United-Kingdom NA NA NA NA	agar	1	0	1	1	1	0	0	1	Alpine and subalpine calcareous grassland of the Balkans and Apennines, Alpine and subalpine ericoid heath, Arctic-alpine calcareous grassland, Atlantic and Baltic soft sea cliff, Central Mediterranean mountain hedgehog-heath, Dry steppic submediterranean pasture of the Amphi-Adriatic region, Eastern garrigue, Heavy-metal dry grassland of the Balkans, Iberian oromediterranean basiphilous dry gras…	21	0	1	0	0	1	0	20	20	1	3.271460741
790	Anthyllis vulneraria	Anthyllis_vulneraria	Fabaceae	Rosids	10.1093/aob/mcac037	Carta,Angelino	NA	GB	Anthyllis vulneraria L. wild native NA K_7560 NA United-Kingdom NA NA NA NA	agar	1	0	1	1	1	0	0	1	Alpine and subalpine calcareous grassland of the Balkans and Apennines, Alpine and subalpine ericoid heath, Arctic-alpine calcareous grassland, Atlantic and Baltic soft sea cliff, Central Mediterranean mountain hedgehog-heath, Dry steppic submediterranean pasture of the Amphi-Adriatic region, Eastern garrigue, Heavy-metal dry grassland of the Balkans, Iberian oromediterranean basiphilous dry gras…	21	0	1	0	0	1	0	50	50	1	3.271460741
791	Anthyllis vulneraria	Anthyllis_vulneraria	Fabaceae	Rosids	10.1093/aob/mcac037	Carta,Angelino	NA	IT	Anthyllis vulneraria L. wild native NA K_258074 NA Italy NA NA NA NA	agar	1	0	1	1	1	0	0	1	Alpine and subalpine calcareous grassland of the Balkans and Apennines, Alpine and subalpine ericoid heath, Arctic-alpine calcareous grassland, Atlantic and Baltic soft sea cliff, Central Mediterranean mountain hedgehog-heath, Dry steppic submediterranean pasture of the Amphi-Adriatic region, Eastern garrigue, Heavy-metal dry grassland of the Balkans, Iberian oromediterranean basiphilous dry gras…	15	0	1	0	0	1	0	10	10	1	3.271460741
792	Anthyllis vulneraria	Anthyllis_vulneraria	Fabaceae	Rosids	10.1093/aob/mcac037	Carta,Angelino	NA	CH	Anthyllis vulneraria L. wild native NA K_5625 NA Switzerland NA NA NA NA	agar	1	0	1	1	1	0	0	1	Alpine and subalpine calcareous grassland of the Balkans and Apennines, Alpine and subalpine ericoid heath, Arctic-alpine calcareous grassland, Atlantic and Baltic soft sea cliff, Central Mediterranean mountain hedgehog-heath, Dry steppic submediterranean pasture of the Amphi-Adriatic region, Eastern garrigue, Heavy-metal dry grassland of the Balkans, Iberian oromediterranean basiphilous dry gras…	20	0	1	0	0	0	0	50	50	1	3.271460741
793	Anthyllis vulneraria	Anthyllis_vulneraria	Fabaceae	Rosids	10.1093/aob/mcac037	Carta,Angelino	NA	GR	Anthyllis vulneraria L. wild native NA K_30634 NA Greece NA NA NA NA	agar	1	0	1	1	1	0	0	1	Alpine and subalpine calcareous grassland of the Balkans and Apennines, Alpine and subalpine ericoid heath, Arctic-alpine calcareous grassland, Atlantic and Baltic soft sea cliff, Central Mediterranean mountain hedgehog-heath, Dry steppic submediterranean pasture of the Amphi-Adriatic region, Eastern garrigue, Heavy-metal dry grassland of the Balkans, Iberian oromediterranean basiphilous dry gras…	15	1	1	0	0	1	0	20	20	1	3.271460741
795	Anthyllis vulneraria	Anthyllis_vulneraria	Fabaceae	Rosids	10.1093/aob/mcac037	Carta,Angelino	NA	GR	Anthyllis vulneraria L. wild native NA K_37884 NA Greece NA NA NA NA	agar	1	0	1	1	1	0	0	1	Alpine and subalpine calcareous grassland of the Balkans and Apennines, Alpine and subalpine ericoid heath, Arctic-alpine calcareous grassland, Atlantic and Baltic soft sea cliff, Central Mediterranean mountain hedgehog-heath, Dry steppic submediterranean pasture of the Amphi-Adriatic region, Eastern garrigue, Heavy-metal dry grassland of the Balkans, Iberian oromediterranean basiphilous dry gras…	20	0	1	0	0	1	0	9	9	1	3.271460741
796	Anthyllis vulneraria	Anthyllis_vulneraria	Fabaceae	Rosids	10.1093/aob/mcac037	Carta,Angelino	NA	GB	Anthyllis vulneraria L. wild native NA K_55402 NA United-Kingdom NA NA NA NA	agar	1	0	1	1	1	0	0	1	Alpine and subalpine calcareous grassland of the Balkans and Apennines, Alpine and subalpine ericoid heath, Arctic-alpine calcareous grassland, Atlantic and Baltic soft sea cliff, Central Mediterranean mountain hedgehog-heath, Dry steppic submediterranean pasture of the Amphi-Adriatic region, Eastern garrigue, Heavy-metal dry grassland of the Balkans, Iberian oromediterranean basiphilous dry gras…	11	0	1	0	0	1	0	20	20	1	3.271460741
797	Anthyllis vulneraria	Anthyllis_vulneraria	Fabaceae	Rosids	10.1093/aob/mcac037	Carta,Angelino	NA	GR	Anthyllis vulneraria L. wild native NA K_5636 NA Greece NA NA NA NA	agar	1	0	1	1	1	0	0	1	Alpine and subalpine calcareous grassland of the Balkans and Apennines, Alpine and subalpine ericoid heath, Arctic-alpine calcareous grassland, Atlantic and Baltic soft sea cliff, Central Mediterranean mountain hedgehog-heath, Dry steppic submediterranean pasture of the Amphi-Adriatic region, Eastern garrigue, Heavy-metal dry grassland of the Balkans, Iberian oromediterranean basiphilous dry gras…	20	0	1	0	0	1	0	20	20	1	3.271460741
799	Anthyllis vulneraria	Anthyllis_vulneraria	Fabaceae	Rosids	10.1093/aob/mcac037	Carta,Angelino	NA	NO	Anthyllis vulneraria L. wild native NA K_10322 NA Norway NA NA NA NA	agar	1	0	1	1	1	0	0	1	Alpine and subalpine calcareous grassland of the Balkans and Apennines, Alpine and subalpine ericoid heath, Arctic-alpine calcareous grassland, Atlantic and Baltic soft sea cliff, Central Mediterranean mountain hedgehog-heath, Dry steppic submediterranean pasture of the Amphi-Adriatic region, Eastern garrigue, Heavy-metal dry grassland of the Balkans, Iberian oromediterranean basiphilous dry gras…	21	0	1	0	0	1	0	96	100	0.96	3.271460741
800	Anthyllis vulneraria	Anthyllis_vulneraria	Fabaceae	Rosids	10.1093/aob/mcac037	Carta,Angelino	NA	HU	Anthyllis vulneraria L. wild native NA K_35938 NA Hungary NA NA NA NA	agar	1	0	1	1	1	0	0	1	Alpine and subalpine calcareous grassland of the Balkans and Apennines, Alpine and subalpine ericoid heath, Arctic-alpine calcareous grassland, Atlantic and Baltic soft sea cliff, Central Mediterranean mountain hedgehog-heath, Dry steppic submediterranean pasture of the Amphi-Adriatic region, Eastern garrigue, Heavy-metal dry grassland of the Balkans, Iberian oromediterranean basiphilous dry gras…	20	0	1	0	0	1	0	46	50	0.92	3.271460741
803	Anthyllis vulneraria	Anthyllis_vulneraria	Fabaceae	Rosids	10.1093/aob/mcac037	Carta,Angelino	NA	DE	Anthyllis vulneraria L. wild native NA K_5603 NA Germany NA NA NA NA	agar	1	0	1	1	1	0	0	1	Alpine and subalpine calcareous grassland of the Balkans and Apennines, Alpine and subalpine ericoid heath, Arctic-alpine calcareous grassland, Atlantic and Baltic soft sea cliff, Central Mediterranean mountain hedgehog-heath, Dry steppic submediterranean pasture of the Amphi-Adriatic region, Eastern garrigue, Heavy-metal dry grassland of the Balkans, Iberian oromediterranean basiphilous dry gras…	20	0	1	0	0	0	0	44	50	0.88	3.271460741
806	Anthyllis vulneraria	Anthyllis_vulneraria	Fabaceae	Rosids	10.1093/aob/mcac037	Carta,Angelino	NA	IT	Anthyllis vulneraria L. wild native NA PAV_21SO NA Italy NA NA NA NA	agar	1	0	1	1	1	0	0	1	Alpine and subalpine calcareous grassland of the Balkans and Apennines, Alpine and subalpine ericoid heath, Arctic-alpine calcareous grassland, Atlantic and Baltic soft sea cliff, Central Mediterranean mountain hedgehog-heath, Dry steppic submediterranean pasture of the Amphi-Adriatic region, Eastern garrigue, Heavy-metal dry grassland of the Balkans, Iberian oromediterranean basiphilous dry gras…	20	0	1	0	0	0	0	12	44	0.272727273	3.271460741
807	Anthyllis vulneraria	Anthyllis_vulneraria	Fabaceae	Rosids	10.1093/aob/mcac037	Carta,Angelino	NA	GB	Anthyllis vulneraria L. wild native NA K_55295 NA United-Kingdom NA NA NA NA	agar	1	0	1	1	1	0	0	1	Alpine and subalpine calcareous grassland of the Balkans and Apennines, Alpine and subalpine ericoid heath, Arctic-alpine calcareous grassland, Atlantic and Baltic soft sea cliff, Central Mediterranean mountain hedgehog-heath, Dry steppic submediterranean pasture of the Amphi-Adriatic region, Eastern garrigue, Heavy-metal dry grassland of the Balkans, Iberian oromediterranean basiphilous dry gras…	10	0	1	0	0	1	0	19	20	0.95	3.271460741
808	Anthyllis vulneraria	Anthyllis_vulneraria	Fabaceae	Rosids	10.1093/aob/mcac037	Carta,Angelino	NA	FR	Anthyllis vulneraria L. wild native NA K_5326 NA France NA NA NA NA	agar	1	0	1	1	1	0	0	1	Alpine and subalpine calcareous grassland of the Balkans and Apennines, Alpine and subalpine ericoid heath, Arctic-alpine calcareous grassland, Atlantic and Baltic soft sea cliff, Central Mediterranean mountain hedgehog-heath, Dry steppic submediterranean pasture of the Amphi-Adriatic region, Eastern garrigue, Heavy-metal dry grassland of the Balkans, Iberian oromediterranean basiphilous dry gras…	20	0	1	0	0	0	0	41	50	0.82	3.271460741
810	Anthyllis vulneraria	Anthyllis_vulneraria	Fabaceae	Rosids	10.1093/aob/mcac037	Carta,Angelino	NA	FR	Anthyllis vulneraria L. wild native NA K_5588 NA France NA NA NA NA	agar	1	0	1	1	1	0	0	1	Alpine and subalpine calcareous grassland of the Balkans and Apennines, Alpine and subalpine ericoid heath, Arctic-alpine calcareous grassland, Atlantic and Baltic soft sea cliff, Central Mediterranean mountain hedgehog-heath, Dry steppic submediterranean pasture of the Amphi-Adriatic region, Eastern garrigue, Heavy-metal dry grassland of the Balkans, Iberian oromediterranean basiphilous dry gras…	21	0	1	0	0	1	0	20	20	1	3.271460741
811	Anthyllis vulneraria	Anthyllis_vulneraria	Fabaceae	Rosids	10.1093/aob/mcac037	Carta,Angelino	NA	DE	Anthyllis vulneraria L. wild native NA K_5603 NA Germany NA NA NA NA	agar	1	0	1	1	1	0	0	1	Alpine and subalpine calcareous grassland of the Balkans and Apennines, Alpine and subalpine ericoid heath, Arctic-alpine calcareous grassland, Atlantic and Baltic soft sea cliff, Central Mediterranean mountain hedgehog-heath, Dry steppic submediterranean pasture of the Amphi-Adriatic region, Eastern garrigue, Heavy-metal dry grassland of the Balkans, Iberian oromediterranean basiphilous dry gras…	21	0	1	0	0	1	0	98	100	0.98	3.271460741
812	Anthyllis vulneraria	Anthyllis_vulneraria	Fabaceae	Rosids	10.1093/aob/mcac037	Carta,Angelino	NA	GR	Anthyllis vulneraria L. wild native NA K_41001 NA Greece NA NA NA NA	agar	1	0	1	1	1	0	0	1	Alpine and subalpine calcareous grassland of the Balkans and Apennines, Alpine and subalpine ericoid heath, Arctic-alpine calcareous grassland, Atlantic and Baltic soft sea cliff, Central Mediterranean mountain hedgehog-heath, Dry steppic submediterranean pasture of the Amphi-Adriatic region, Eastern garrigue, Heavy-metal dry grassland of the Balkans, Iberian oromediterranean basiphilous dry gras…	21	0	1	0	0	1	0	20	20	1	3.271460741
813	Anthyllis vulneraria	Anthyllis_vulneraria	Fabaceae	Rosids	10.1093/aob/mcac037	Carta,Angelino	NA	GB	Anthyllis vulneraria L. wild native NA K_44323 NA United-Kingdom NA NA NA NA	agar	1	0	1	1	1	0	0	1	Alpine and subalpine calcareous grassland of the Balkans and Apennines, Alpine and subalpine ericoid heath, Arctic-alpine calcareous grassland, Atlantic and Baltic soft sea cliff, Central Mediterranean mountain hedgehog-heath, Dry steppic submediterranean pasture of the Amphi-Adriatic region, Eastern garrigue, Heavy-metal dry grassland of the Balkans, Iberian oromediterranean basiphilous dry gras…	20	0	1	0	0	1	0	20	20	1	3.271460741
814	Anthyllis vulneraria	Anthyllis_vulneraria	Fabaceae	Rosids	10.1093/aob/mcac037	Carta,Angelino	NA	GR	Anthyllis vulneraria L. wild native NA K_37884 NA Greece NA NA NA NA	agar	1	0	1	1	1	0	0	1	Alpine and subalpine calcareous grassland of the Balkans and Apennines, Alpine and subalpine ericoid heath, Arctic-alpine calcareous grassland, Atlantic and Baltic soft sea cliff, Central Mediterranean mountain hedgehog-heath, Dry steppic submediterranean pasture of the Amphi-Adriatic region, Eastern garrigue, Heavy-metal dry grassland of the Balkans, Iberian oromediterranean basiphilous dry gras…	21	0	1	0	0	1	0	47	50	0.94	3.271460741
815	Anthyllis vulneraria	Anthyllis_vulneraria	Fabaceae	Rosids	10.1093/aob/mcac037	Carta,Angelino	NA	GB	Anthyllis vulneraria L. wild native NA K_55206 NA United-Kingdom NA NA NA NA	agar	1	0	1	1	1	0	0	1	Alpine and subalpine calcareous grassland of the Balkans and Apennines, Alpine and subalpine ericoid heath, Arctic-alpine calcareous grassland, Atlantic and Baltic soft sea cliff, Central Mediterranean mountain hedgehog-heath, Dry steppic submediterranean pasture of the Amphi-Adriatic region, Eastern garrigue, Heavy-metal dry grassland of the Balkans, Iberian oromediterranean basiphilous dry gras…	10	0	1	0	0	1	0	20	20	1	3.271460741
818	Anthyllis vulneraria	Anthyllis_vulneraria	Fabaceae	Rosids	10.1093/aob/mcac037	Carta,Angelino	NA	GB	Anthyllis vulneraria L. wild native NA K_7560 NA United-Kingdom NA NA NA NA	agar	1	0	1	1	1	0	0	1	Alpine and subalpine calcareous grassland of the Balkans and Apennines, Alpine and subalpine ericoid heath, Arctic-alpine calcareous grassland, Atlantic and Baltic soft sea cliff, Central Mediterranean mountain hedgehog-heath, Dry steppic submediterranean pasture of the Amphi-Adriatic region, Eastern garrigue, Heavy-metal dry grassland of the Balkans, Iberian oromediterranean basiphilous dry gras…	20	0	1	0	0	1	0	50	50	1	3.271460741
820	Anthyllis vulneraria	Anthyllis_vulneraria	Fabaceae	Rosids	10.1093/aob/mcac037	Carta,Angelino	NA	HU	Anthyllis vulneraria L. wild native NA K_35938 NA Hungary NA NA NA NA	agar	1	0	1	1	1	0	0	1	Alpine and subalpine calcareous grassland of the Balkans and Apennines, Alpine and subalpine ericoid heath, Arctic-alpine calcareous grassland, Atlantic and Baltic soft sea cliff, Central Mediterranean mountain hedgehog-heath, Dry steppic submediterranean pasture of the Amphi-Adriatic region, Eastern garrigue, Heavy-metal dry grassland of the Balkans, Iberian oromediterranean basiphilous dry gras…	21	0	1	0	0	1	0	50	50	1	3.271460741
821	Anthyllis vulneraria	Anthyllis_vulneraria	Fabaceae	Rosids	10.1093/aob/mcac037	Carta,Angelino	NA	SE	Anthyllis vulneraria L. wild native NA K_5599 NA Sweden NA NA NA NA	agar	1	0	1	1	1	0	0	1	Alpine and subalpine calcareous grassland of the Balkans and Apennines, Alpine and subalpine ericoid heath, Arctic-alpine calcareous grassland, Atlantic and Baltic soft sea cliff, Central Mediterranean mountain hedgehog-heath, Dry steppic submediterranean pasture of the Amphi-Adriatic region, Eastern garrigue, Heavy-metal dry grassland of the Balkans, Iberian oromediterranean basiphilous dry gras…	21	0	1	0	0	1	0	50	50	1	3.271460741
822	Anthyllis vulneraria	Anthyllis_vulneraria	Fabaceae	Rosids	10.1093/aob/mcac037	Carta,Angelino	NA	FR	Anthyllis vulneraria L. wild native NA K_10735 NA France NA NA NA NA	agar	1	0	1	1	1	0	0	1	Alpine and subalpine calcareous grassland of the Balkans and Apennines, Alpine and subalpine ericoid heath, Arctic-alpine calcareous grassland, Atlantic and Baltic soft sea cliff, Central Mediterranean mountain hedgehog-heath, Dry steppic submediterranean pasture of the Amphi-Adriatic region, Eastern garrigue, Heavy-metal dry grassland of the Balkans, Iberian oromediterranean basiphilous dry gras…	20	0	1	0	0	1	0	20	20	1	3.271460741
824	Anthyllis vulneraria	Anthyllis_vulneraria	Fabaceae	Rosids	10.1093/aob/mcac037	Carta,Angelino	NA	CH	Anthyllis vulneraria L. wild native NA K_6714 NA Switzerland NA NA NA NA	agar	1	0	1	1	1	0	0	1	Alpine and subalpine calcareous grassland of the Balkans and Apennines, Alpine and subalpine ericoid heath, Arctic-alpine calcareous grassland, Atlantic and Baltic soft sea cliff, Central Mediterranean mountain hedgehog-heath, Dry steppic submediterranean pasture of the Amphi-Adriatic region, Eastern garrigue, Heavy-metal dry grassland of the Balkans, Iberian oromediterranean basiphilous dry gras…	21	0	1	0	0	1	0	98	100	0.98	3.271460741
825	Anthyllis vulneraria	Anthyllis_vulneraria	Fabaceae	Rosids	10.1093/aob/mcac037	Carta,Angelino	NA	CH	Anthyllis vulneraria L. wild native NA K_5625 NA Switzerland NA NA NA NA	agar	1	0	1	1	1	0	0	1	Alpine and subalpine calcareous grassland of the Balkans and Apennines, Alpine and subalpine ericoid heath, Arctic-alpine calcareous grassland, Atlantic and Baltic soft sea cliff, Central Mediterranean mountain hedgehog-heath, Dry steppic submediterranean pasture of the Amphi-Adriatic region, Eastern garrigue, Heavy-metal dry grassland of the Balkans, Iberian oromediterranean basiphilous dry gras…	21	0	1	0	0	1	0	98	100	0.98	3.271460741
826	Anthyllis vulneraria	Anthyllis_vulneraria	Fabaceae	Rosids	10.1093/aob/mcac037	Carta,Angelino	NA	NO	Anthyllis vulneraria L. wild native NA K_10322 NA Norway NA NA NA NA	agar	1	0	1	1	1	0	0	1	Alpine and subalpine calcareous grassland of the Balkans and Apennines, Alpine and subalpine ericoid heath, Arctic-alpine calcareous grassland, Atlantic and Baltic soft sea cliff, Central Mediterranean mountain hedgehog-heath, Dry steppic submediterranean pasture of the Amphi-Adriatic region, Eastern garrigue, Heavy-metal dry grassland of the Balkans, Iberian oromediterranean basiphilous dry gras…	21	0	1	0	0	1	0	20	20	1	3.271460741
827	Anthyllis vulneraria	Anthyllis_vulneraria	Fabaceae	Rosids	10.1093/aob/mcac037	Carta,Angelino	NA	GR	Anthyllis vulneraria L. wild native NA K_31022 NA Greece NA NA NA NA	agar	1	0	1	1	1	0	0	1	Alpine and subalpine calcareous grassland of the Balkans and Apennines, Alpine and subalpine ericoid heath, Arctic-alpine calcareous grassland, Atlantic and Baltic soft sea cliff, Central Mediterranean mountain hedgehog-heath, Dry steppic submediterranean pasture of the Amphi-Adriatic region, Eastern garrigue, Heavy-metal dry grassland of the Balkans, Iberian oromediterranean basiphilous dry gras…	21	0	1	0	0	1	0	50	50	1	3.271460741
830	Anthyllis vulneraria	Anthyllis_vulneraria	Fabaceae	Rosids	10.1093/aob/mcac037	Carta,Angelino	NA	GR	Anthyllis vulneraria L. wild native NA K_25339 NA Greece NA NA NA NA	agar	1	0	1	1	1	0	0	1	Alpine and subalpine calcareous grassland of the Balkans and Apennines, Alpine and subalpine ericoid heath, Arctic-alpine calcareous grassland, Atlantic and Baltic soft sea cliff, Central Mediterranean mountain hedgehog-heath, Dry steppic submediterranean pasture of the Amphi-Adriatic region, Eastern garrigue, Heavy-metal dry grassland of the Balkans, Iberian oromediterranean basiphilous dry gras…	21	0	1	0	0	1	0	20	20	1	3.271460741
831	Anthyllis vulneraria	Anthyllis_vulneraria	Fabaceae	Rosids	10.1093/aob/mcac037	Carta,Angelino	NA	IT	Anthyllis vulneraria L. wild native NA PAV_21SO NA Italy NA NA NA NA	agar	1	0	1	1	1	0	0	1	Alpine and subalpine calcareous grassland of the Balkans and Apennines, Alpine and subalpine ericoid heath, Arctic-alpine calcareous grassland, Atlantic and Baltic soft sea cliff, Central Mediterranean mountain hedgehog-heath, Dry steppic submediterranean pasture of the Amphi-Adriatic region, Eastern garrigue, Heavy-metal dry grassland of the Balkans, Iberian oromediterranean basiphilous dry gras…	20	0	1	0	0	1	0	20	20	1	3.271460741
833	Anthyllis vulneraria	Anthyllis_vulneraria	Fabaceae	Rosids	10.1093/aob/mcac037	Carta,Angelino	NA	IT	Anthyllis vulneraria L. wild native NA PAV_21SO NA Italy NA NA NA NA	agar	1	0	1	1	1	0	0	1	Alpine and subalpine calcareous grassland of the Balkans and Apennines, Alpine and subalpine ericoid heath, Arctic-alpine calcareous grassland, Atlantic and Baltic soft sea cliff, Central Mediterranean mountain hedgehog-heath, Dry steppic submediterranean pasture of the Amphi-Adriatic region, Eastern garrigue, Heavy-metal dry grassland of the Balkans, Iberian oromediterranean basiphilous dry gras…	10	0	1	0	0	1	0	19	19	1	3.271460741
834	Anthyllis vulneraria	Anthyllis_vulneraria	Fabaceae	Rosids	10.1093/aob/mcac037	Carta,Angelino	NA	FR	Anthyllis vulneraria L. wild native NA K_10735 NA France NA NA NA NA	agar	1	0	1	1	1	0	0	1	Alpine and subalpine calcareous grassland of the Balkans and Apennines, Alpine and subalpine ericoid heath, Arctic-alpine calcareous grassland, Atlantic and Baltic soft sea cliff, Central Mediterranean mountain hedgehog-heath, Dry steppic submediterranean pasture of the Amphi-Adriatic region, Eastern garrigue, Heavy-metal dry grassland of the Balkans, Iberian oromediterranean basiphilous dry gras…	21	0	1	0	0	1	0	20	20	1	3.271460741
835	Anthyllis vulneraria	Anthyllis_vulneraria	Fabaceae	Rosids	10.1093/aob/mcac037	Carta,Angelino	NA	SE	Anthyllis vulneraria L. wild native NA K_5599 NA Sweden NA NA NA NA	agar	1	0	1	1	1	0	0	1	Alpine and subalpine calcareous grassland of the Balkans and Apennines, Alpine and subalpine ericoid heath, Arctic-alpine calcareous grassland, Atlantic and Baltic soft sea cliff, Central Mediterranean mountain hedgehog-heath, Dry steppic submediterranean pasture of the Amphi-Adriatic region, Eastern garrigue, Heavy-metal dry grassland of the Balkans, Iberian oromediterranean basiphilous dry gras…	21	0	1	0	0	1	0	99	100	0.99	3.271460741
836	Anthyllis vulneraria	Anthyllis_vulneraria	Fabaceae	Rosids	10.1093/aob/mcac037	Carta,Angelino	NA	CH	Anthyllis vulneraria L. wild native NA K_6714 NA Switzerland NA NA NA NA	agar	1	0	1	1	1	0	0	1	Alpine and subalpine calcareous grassland of the Balkans and Apennines, Alpine and subalpine ericoid heath, Arctic-alpine calcareous grassland, Atlantic and Baltic soft sea cliff, Central Mediterranean mountain hedgehog-heath, Dry steppic submediterranean pasture of the Amphi-Adriatic region, Eastern garrigue, Heavy-metal dry grassland of the Balkans, Iberian oromediterranean basiphilous dry gras…	20	0	1	0	0	1	0	20	20	1	3.271460741
837	Anthyllis vulneraria	Anthyllis_vulneraria	Fabaceae	Rosids	10.1093/aob/mcac037	Carta,Angelino	NA	IT	Anthyllis vulneraria L. subsp. polyphylla wild native NA K_5647 NA Italy NA NA NA NA	agar	1	0	1	1	1	0	0	1	Alpine and subalpine calcareous grassland of the Balkans and Apennines, Alpine and subalpine ericoid heath, Arctic-alpine calcareous grassland, Atlantic and Baltic soft sea cliff, Central Mediterranean mountain hedgehog-heath, Dry steppic submediterranean pasture of the Amphi-Adriatic region, Eastern garrigue, Heavy-metal dry grassland of the Balkans, Iberian oromediterranean basiphilous dry gras…	21	0	1	0	0	1	0	99	100	0.99	3.271460741
838	Anthyllis vulneraria	Anthyllis_vulneraria	Fabaceae	Rosids	10.1093/aob/mcac037	Carta,Angelino	NA	IT	Anthyllis vulneraria L. subsp. polyphylla wild native NA K_5647 NA Italy NA NA NA NA	agar	1	0	1	1	1	0	0	1	Alpine and subalpine calcareous grassland of the Balkans and Apennines, Alpine and subalpine ericoid heath, Arctic-alpine calcareous grassland, Atlantic and Baltic soft sea cliff, Central Mediterranean mountain hedgehog-heath, Dry steppic submediterranean pasture of the Amphi-Adriatic region, Eastern garrigue, Heavy-metal dry grassland of the Balkans, Iberian oromediterranean basiphilous dry gras…	20	0	1	0	0	1	0	10	10	1	3.271460741
839	Anthyllis vulneraria	Anthyllis_vulneraria	Fabaceae	Rosids	10.1093/aob/mcac037	Carta,Angelino	NA	IT	Anthyllis vulneraria L. subsp. polyphylla wild native NA K_5647 NA Italy NA NA NA NA	agar	1	0	1	1	1	0	0	1	Alpine and subalpine calcareous grassland of the Balkans and Apennines, Alpine and subalpine ericoid heath, Arctic-alpine calcareous grassland, Atlantic and Baltic soft sea cliff, Central Mediterranean mountain hedgehog-heath, Dry steppic submediterranean pasture of the Amphi-Adriatic region, Eastern garrigue, Heavy-metal dry grassland of the Balkans, Iberian oromediterranean basiphilous dry gras…	21	0	1	0	0	1	0	10	10	1	3.271460741
840	Anthyllis vulneraria	Anthyllis_vulneraria	Fabaceae	Rosids	10.1093/aob/mcac037	Carta,Angelino	NA	DE	Anthyllis vulneraria L. subsp. vulneraria wild native NA B_DE-1709999 NA Germany NA NA NA NA	agar	1	0	1	1	1	0	0	1	Alpine and subalpine calcareous grassland of the Balkans and Apennines, Alpine and subalpine ericoid heath, Arctic-alpine calcareous grassland, Atlantic and Baltic soft sea cliff, Central Mediterranean mountain hedgehog-heath, Dry steppic submediterranean pasture of the Amphi-Adriatic region, Eastern garrigue, Heavy-metal dry grassland of the Balkans, Iberian oromediterranean basiphilous dry gras…	22	0	1	0	0	0	0	1	20	0.05	3.271460741
692	Anthyllis vulneraria	Anthyllis_vulneraria	Fabaceae	Rosids	10.1111/plb.12848	Cruz-Tejada Diana M	2015	ES	Anthyllis vulneraria NA 2015 Spanish provinces of Cordoba and Jaen NA ES 37.88361 -4.328333 nd 1e+05	paper	1	0	1	1	1	0	0	1	Alpine and subalpine calcareous grassland of the Balkans and Apennines, Alpine and subalpine ericoid heath, Arctic-alpine calcareous grassland, Atlantic and Baltic soft sea cliff, Central Mediterranean mountain hedgehog-heath, Dry steppic submediterranean pasture of the Amphi-Adriatic region, Eastern garrigue, Heavy-metal dry grassland of the Balkans, Iberian oromediterranean basiphilous dry gras…	25	1	1	0	0	0	0	56	100	0.56	3.271460741
693	Anthyllis vulneraria	Anthyllis_vulneraria	Fabaceae	Rosids	10.1111/plb.12848	Cruz-Tejada Diana M	2015	ES	Anthyllis vulneraria NA 2015 Spanish provinces of Cordoba and Jaen NA ES 37.88361 -4.328333 nd 1e+05	paper	1	0	1	1	1	0	0	1	Alpine and subalpine calcareous grassland of the Balkans and Apennines, Alpine and subalpine ericoid heath, Arctic-alpine calcareous grassland, Atlantic and Baltic soft sea cliff, Central Mediterranean mountain hedgehog-heath, Dry steppic submediterranean pasture of the Amphi-Adriatic region, Eastern garrigue, Heavy-metal dry grassland of the Balkans, Iberian oromediterranean basiphilous dry gras…	15	1	1	0	0	0	0	94	100	0.94	3.271460741
694	Anthyllis vulneraria	Anthyllis_vulneraria	Fabaceae	Rosids	10.1111/plb.12848	Cruz-Tejada Diana M	2015	ES	Anthyllis vulneraria NA 2015 Spanish provinces of Cordoba and Jaen NA ES 37.88361 -4.328333 nd 1e+05	paper	1	0	1	1	1	0	0	1	Alpine and subalpine calcareous grassland of the Balkans and Apennines, Alpine and subalpine ericoid heath, Arctic-alpine calcareous grassland, Atlantic and Baltic soft sea cliff, Central Mediterranean mountain hedgehog-heath, Dry steppic submediterranean pasture of the Amphi-Adriatic region, Eastern garrigue, Heavy-metal dry grassland of the Balkans, Iberian oromediterranean basiphilous dry gras…	15	1	1	0	0	0	0	84	100	0.84	3.271460741
695	Anthyllis vulneraria	Anthyllis_vulneraria	Fabaceae	Rosids	10.1007/s11258-008-9532-9	Cruz-Tejada Diana M	nd	FR	Anthyllis vulneraria NA nd Montpellier NA FR 43.64086 3.883447 nd 10000	paper	1	0	1	1	1	0	0	1	Alpine and subalpine calcareous grassland of the Balkans and Apennines, Alpine and subalpine ericoid heath, Arctic-alpine calcareous grassland, Atlantic and Baltic soft sea cliff, Central Mediterranean mountain hedgehog-heath, Dry steppic submediterranean pasture of the Amphi-Adriatic region, Eastern garrigue, Heavy-metal dry grassland of the Balkans, Iberian oromediterranean basiphilous dry gras…	20	1	1	0	0	1	1	6	125	0.048	3.271460741
696	Anthyllis vulneraria	Anthyllis_vulneraria	Fabaceae	Rosids	10.1111/j.1526-100X.2011.00816.x	Cruz-Tejada Diana M	2005	ES	Anthyllis vulneraria NA 2005 Semillas Silvestres, S.A NA ES 37.891683 -4.831835 nd 5e+05	paper	1	0	1	1	1	0	0	1	Alpine and subalpine calcareous grassland of the Balkans and Apennines, Alpine and subalpine ericoid heath, Arctic-alpine calcareous grassland, Atlantic and Baltic soft sea cliff, Central Mediterranean mountain hedgehog-heath, Dry steppic submediterranean pasture of the Amphi-Adriatic region, Eastern garrigue, Heavy-metal dry grassland of the Balkans, Iberian oromediterranean basiphilous dry gras…	21.5	1	1	0	0	0	0	90	100	0.9	3.271460741
697	Anthyllis vulneraria	Anthyllis_vulneraria	Fabaceae	Rosids	10.1007/s11258-008-9532-9	Cruz-Tejada Diana M	nd	FR	Anthyllis vulneraria NA nd Montpellier NA FR 43.64086 3.883447 nd 10000	paper	1	0	1	1	1	0	0	1	Alpine and subalpine calcareous grassland of the Balkans and Apennines, Alpine and subalpine ericoid heath, Arctic-alpine calcareous grassland, Atlantic and Baltic soft sea cliff, Central Mediterranean mountain hedgehog-heath, Dry steppic submediterranean pasture of the Amphi-Adriatic region, Eastern garrigue, Heavy-metal dry grassland of the Balkans, Iberian oromediterranean basiphilous dry gras…	20	1	1	0	0	1	1	0	125	0	3.271460741
699	Anthyllis vulneraria	Anthyllis_vulneraria	Fabaceae	Rosids	10.1007/s11258-008-9532-9	Cruz-Tejada Diana M	nd	FR	Anthyllis vulneraria NA nd Montpellier NA FR 43.64086 3.883447 nd 10000	paper	1	0	1	1	1	0	0	1	Alpine and subalpine calcareous grassland of the Balkans and Apennines, Alpine and subalpine ericoid heath, Arctic-alpine calcareous grassland, Atlantic and Baltic soft sea cliff, Central Mediterranean mountain hedgehog-heath, Dry steppic submediterranean pasture of the Amphi-Adriatic region, Eastern garrigue, Heavy-metal dry grassland of the Balkans, Iberian oromediterranean basiphilous dry gras…	20	1	1	0	0	1	1	0	125	0	3.271460741
704	Anthyllis vulneraria	Anthyllis_vulneraria	Fabaceae	Rosids	10.1111/plb.12848	Cruz-Tejada Diana M	2015	ES	Anthyllis vulneraria NA 2015 Spanish provinces of Cordoba and Jaen NA ES 37.88361 -4.328333 nd 1e+05	paper	1	0	1	1	1	0	0	1	Alpine and subalpine calcareous grassland of the Balkans and Apennines, Alpine and subalpine ericoid heath, Arctic-alpine calcareous grassland, Atlantic and Baltic soft sea cliff, Central Mediterranean mountain hedgehog-heath, Dry steppic submediterranean pasture of the Amphi-Adriatic region, Eastern garrigue, Heavy-metal dry grassland of the Balkans, Iberian oromediterranean basiphilous dry gras…	15	1	1	0	0	0	0	89	100	0.89	3.271460741
706	Anthyllis vulneraria	Anthyllis_vulneraria	Fabaceae	Rosids	10.1111/plb.12848	Cruz-Tejada Diana M	2015	ES	Anthyllis vulneraria NA 2015 Spanish provinces of Cordoba and Jaen NA ES 37.88361 -4.328333 nd 1e+05	paper	1	0	1	1	1	0	0	1	Alpine and subalpine calcareous grassland of the Balkans and Apennines, Alpine and subalpine ericoid heath, Arctic-alpine calcareous grassland, Atlantic and Baltic soft sea cliff, Central Mediterranean mountain hedgehog-heath, Dry steppic submediterranean pasture of the Amphi-Adriatic region, Eastern garrigue, Heavy-metal dry grassland of the Balkans, Iberian oromediterranean basiphilous dry gras…	20	1	1	0	0	0	0	59	100	0.59	3.271460741
707	Anthyllis vulneraria	Anthyllis_vulneraria	Fabaceae	Rosids	10.1111/plb.12848	Cruz-Tejada Diana M	2015	ES	Anthyllis vulneraria NA 2015 Spanish provinces of Cordoba and Jaen NA ES 37.88361 -4.328333 nd 1e+05	paper	1	0	1	1	1	0	0	1	Alpine and subalpine calcareous grassland of the Balkans and Apennines, Alpine and subalpine ericoid heath, Arctic-alpine calcareous grassland, Atlantic and Baltic soft sea cliff, Central Mediterranean mountain hedgehog-heath, Dry steppic submediterranean pasture of the Amphi-Adriatic region, Eastern garrigue, Heavy-metal dry grassland of the Balkans, Iberian oromediterranean basiphilous dry gras…	10	1	1	0	0	0	0	86	100	0.86	3.271460741
708	Anthyllis vulneraria	Anthyllis_vulneraria	Fabaceae	Rosids	10.1007/s11258-008-9532-9	Cruz-Tejada Diana M	nd	FR	Anthyllis vulneraria NA nd Montpellier NA FR 43.64086 3.883447 nd 10000	paper	1	0	1	1	1	0	0	1	Alpine and subalpine calcareous grassland of the Balkans and Apennines, Alpine and subalpine ericoid heath, Arctic-alpine calcareous grassland, Atlantic and Baltic soft sea cliff, Central Mediterranean mountain hedgehog-heath, Dry steppic submediterranean pasture of the Amphi-Adriatic region, Eastern garrigue, Heavy-metal dry grassland of the Balkans, Iberian oromediterranean basiphilous dry gras…	20	1	1	0	0	1	1	3	125	0.024	3.271460741
710	Anthyllis vulneraria	Anthyllis_vulneraria	Fabaceae	Rosids	10.1111/plb.12848	Cruz-Tejada Diana M	2015	ES	Anthyllis vulneraria NA 2015 Spanish provinces of Cordoba and Jaen NA ES 37.88361 -4.328333 nd 1e+05	paper	1	0	1	1	1	0	0	1	Alpine and subalpine calcareous grassland of the Balkans and Apennines, Alpine and subalpine ericoid heath, Arctic-alpine calcareous grassland, Atlantic and Baltic soft sea cliff, Central Mediterranean mountain hedgehog-heath, Dry steppic submediterranean pasture of the Amphi-Adriatic region, Eastern garrigue, Heavy-metal dry grassland of the Balkans, Iberian oromediterranean basiphilous dry gras…	10	0	1	0	0	0	0	82	100	0.82	3.271460741
711	Anthyllis vulneraria	Anthyllis_vulneraria	Fabaceae	Rosids	10.1111/plb.12848	Cruz-Tejada Diana M	2015	ES	Anthyllis vulneraria NA 2015 Spanish provinces of Cordoba and Jaen NA ES 37.88361 -4.328333 nd 1e+05	paper	1	0	1	1	1	0	0	1	Alpine and subalpine calcareous grassland of the Balkans and Apennines, Alpine and subalpine ericoid heath, Arctic-alpine calcareous grassland, Atlantic and Baltic soft sea cliff, Central Mediterranean mountain hedgehog-heath, Dry steppic submediterranean pasture of the Amphi-Adriatic region, Eastern garrigue, Heavy-metal dry grassland of the Balkans, Iberian oromediterranean basiphilous dry gras…	15	0	1	0	0	0	0	84	100	0.84	3.271460741
712	Anthyllis vulneraria	Anthyllis_vulneraria	Fabaceae	Rosids	10.1111/plb.12848	Cruz-Tejada Diana M	2015	ES	Anthyllis vulneraria NA 2015 Spanish provinces of Cordoba and Jaen NA ES 37.88361 -4.328333 nd 1e+05	paper	1	0	1	1	1	0	0	1	Alpine and subalpine calcareous grassland of the Balkans and Apennines, Alpine and subalpine ericoid heath, Arctic-alpine calcareous grassland, Atlantic and Baltic soft sea cliff, Central Mediterranean mountain hedgehog-heath, Dry steppic submediterranean pasture of the Amphi-Adriatic region, Eastern garrigue, Heavy-metal dry grassland of the Balkans, Iberian oromediterranean basiphilous dry gras…	5	0	1	0	0	0	0	78	100	0.78	3.271460741
713	Anthyllis vulneraria	Anthyllis_vulneraria	Fabaceae	Rosids	10.1111/plb.12848	Cruz-Tejada Diana M	2015	ES	Anthyllis vulneraria NA 2015 Spanish provinces of Cordoba and Jaen NA ES 37.88361 -4.328333 nd 1e+05	paper	1	0	1	1	1	0	0	1	Alpine and subalpine calcareous grassland of the Balkans and Apennines, Alpine and subalpine ericoid heath, Arctic-alpine calcareous grassland, Atlantic and Baltic soft sea cliff, Central Mediterranean mountain hedgehog-heath, Dry steppic submediterranean pasture of the Amphi-Adriatic region, Eastern garrigue, Heavy-metal dry grassland of the Balkans, Iberian oromediterranean basiphilous dry gras…	25	0	1	0	0	0	0	54	100	0.54	3.271460741
714	Anthyllis vulneraria	Anthyllis_vulneraria	Fabaceae	Rosids	10.1007/s11258-008-9532-9	Cruz-Tejada Diana M	nd	FR	Anthyllis vulneraria NA nd Montpellier NA FR 43.64086 3.883447 nd 10000	paper	1	0	1	1	1	0	0	1	Alpine and subalpine calcareous grassland of the Balkans and Apennines, Alpine and subalpine ericoid heath, Arctic-alpine calcareous grassland, Atlantic and Baltic soft sea cliff, Central Mediterranean mountain hedgehog-heath, Dry steppic submediterranean pasture of the Amphi-Adriatic region, Eastern garrigue, Heavy-metal dry grassland of the Balkans, Iberian oromediterranean basiphilous dry gras…	20	1	1	0	0	0	0	4	125	0.032	3.271460741
715	Anthyllis vulneraria	Anthyllis_vulneraria	Fabaceae	Rosids	10.1111/plb.12848	Cruz-Tejada Diana M	2015	ES	Anthyllis vulneraria NA 2015 Spanish provinces of Cordoba and Jaen NA ES 37.88361 -4.328333 nd 1e+05	paper	1	0	1	1	1	0	0	1	Alpine and subalpine calcareous grassland of the Balkans and Apennines, Alpine and subalpine ericoid heath, Arctic-alpine calcareous grassland, Atlantic and Baltic soft sea cliff, Central Mediterranean mountain hedgehog-heath, Dry steppic submediterranean pasture of the Amphi-Adriatic region, Eastern garrigue, Heavy-metal dry grassland of the Balkans, Iberian oromediterranean basiphilous dry gras…	20	0	1	0	0	0	0	74	100	0.74	3.271460741
716	Anthyllis vulneraria	Anthyllis_vulneraria	Fabaceae	Rosids	10.1007/s11258-008-9532-9	Cruz-Tejada Diana M	nd	FR	Anthyllis vulneraria NA nd Montpellier NA FR 43.64086 3.883447 nd 10000	paper	1	0	1	1	1	0	0	1	Alpine and subalpine calcareous grassland of the Balkans and Apennines, Alpine and subalpine ericoid heath, Arctic-alpine calcareous grassland, Atlantic and Baltic soft sea cliff, Central Mediterranean mountain hedgehog-heath, Dry steppic submediterranean pasture of the Amphi-Adriatic region, Eastern garrigue, Heavy-metal dry grassland of the Balkans, Iberian oromediterranean basiphilous dry gras…	20	1	1	0	0	1	1	0	125	0	3.271460741
718	Anthyllis vulneraria	Anthyllis_vulneraria	Fabaceae	Rosids	10.1007/s11258-008-9532-9	Cruz-Tejada Diana M	nd	FR	Anthyllis vulneraria NA nd Montpellier NA FR 43.64086 3.883447 nd 10000	paper	1	0	1	1	1	0	0	1	Alpine and subalpine calcareous grassland of the Balkans and Apennines, Alpine and subalpine ericoid heath, Arctic-alpine calcareous grassland, Atlantic and Baltic soft sea cliff, Central Mediterranean mountain hedgehog-heath, Dry steppic submediterranean pasture of the Amphi-Adriatic region, Eastern garrigue, Heavy-metal dry grassland of the Balkans, Iberian oromediterranean basiphilous dry gras…	20	1	1	0	0	1	1	6	125	0.048	3.271460741
721	Anthyllis vulneraria	Anthyllis_vulneraria	Fabaceae	Rosids	https://doi.org/10.1111/1365-2745.13955	Sergey Rosbakh	2009	AT	Anthyllis vulneraria L. wild native 2009 H6 T6.4 Temperate alpine grasslands and shrublands Austria 47.33322 12.49375 1808 50	paper	1	0	1	1	1	0	0	1	Alpine and subalpine calcareous grassland of the Balkans and Apennines, Alpine and subalpine ericoid heath, Arctic-alpine calcareous grassland, Atlantic and Baltic soft sea cliff, Central Mediterranean mountain hedgehog-heath, Dry steppic submediterranean pasture of the Amphi-Adriatic region, Eastern garrigue, Heavy-metal dry grassland of the Balkans, Iberian oromediterranean basiphilous dry gras…	14	1	1	0	0	1	0	19	19	1	3.271460741
728	Anthyllis vulneraria	Anthyllis_vulneraria	Fabaceae	Rosids	https://doi.org/10.1111/1365-2745.13955	Sergey Rosbakh	2009	AT	Anthyllis vulneraria L. wild native 2009 H6 T6.4 Temperate alpine grasslands and shrublands Austria 47.33322 12.49375 1808 50	paper	1	0	1	1	1	0	0	1	Alpine and subalpine calcareous grassland of the Balkans and Apennines, Alpine and subalpine ericoid heath, Arctic-alpine calcareous grassland, Atlantic and Baltic soft sea cliff, Central Mediterranean mountain hedgehog-heath, Dry steppic submediterranean pasture of the Amphi-Adriatic region, Eastern garrigue, Heavy-metal dry grassland of the Balkans, Iberian oromediterranean basiphilous dry gras…	14	1	1	0	0	1	0	18	18	1	3.271460741
729	Anthyllis vulneraria	Anthyllis_vulneraria	Fabaceae	Rosids	https://doi.org/10.1111/1365-2745.13955	Sergey Rosbakh	2009	AT	Anthyllis vulneraria L. wild native 2009 H6 T6.4 Temperate alpine grasslands and shrublands Austria 47.33322 12.49375 1808 50	paper	1	0	1	1	1	0	0	1	Alpine and subalpine calcareous grassland of the Balkans and Apennines, Alpine and subalpine ericoid heath, Arctic-alpine calcareous grassland, Atlantic and Baltic soft sea cliff, Central Mediterranean mountain hedgehog-heath, Dry steppic submediterranean pasture of the Amphi-Adriatic region, Eastern garrigue, Heavy-metal dry grassland of the Balkans, Iberian oromediterranean basiphilous dry gras…	10	1	1	0	0	1	0	20	20	1	3.271460741
738	Anthyllis vulneraria	Anthyllis_vulneraria	Fabaceae	Rosids	https://doi.org/10.1111/1365-2745.13955	Sergey Rosbakh	2009	AT	Anthyllis vulneraria L. wild native 2009 H6 T6.4 Temperate alpine grasslands and shrublands Austria 47.33322 12.49375 1808 50	paper	1	0	1	1	1	0	0	1	Alpine and subalpine calcareous grassland of the Balkans and Apennines, Alpine and subalpine ericoid heath, Arctic-alpine calcareous grassland, Atlantic and Baltic soft sea cliff, Central Mediterranean mountain hedgehog-heath, Dry steppic submediterranean pasture of the Amphi-Adriatic region, Eastern garrigue, Heavy-metal dry grassland of the Balkans, Iberian oromediterranean basiphilous dry gras…	6	1	1	0	0	1	0	16	16	1	3.271460741
740	Anthyllis vulneraria	Anthyllis_vulneraria	Fabaceae	Rosids	https://doi.org/10.1007/s00035-022-00286-x	Sergey Rosbakh	2017	RU	Anthyllis vulneraria L. wild native 2017 Malaya Khatipara T6.4 Temperate alpine grasslands and shrublands Russia 43.4400544026776 41.6749186358628 2400 500	paper	1	0	1	1	1	0	0	1	Alpine and subalpine calcareous grassland of the Balkans and Apennines, Alpine and subalpine ericoid heath, Arctic-alpine calcareous grassland, Atlantic and Baltic soft sea cliff, Central Mediterranean mountain hedgehog-heath, Dry steppic submediterranean pasture of the Amphi-Adriatic region, Eastern garrigue, Heavy-metal dry grassland of the Balkans, Iberian oromediterranean basiphilous dry gras…	6	1	1	0	0	1	0	18	20	0.9	3.271460741
752	Anthyllis vulneraria	Anthyllis_vulneraria	Fabaceae	Rosids	https://doi.org/10.1007/s00035-022-00286-x	Sergey Rosbakh	2017	RU	Anthyllis vulneraria L. wild native 2017 Malaya Khatipara T6.4 Temperate alpine grasslands and shrublands Russia 43.4400544026776 41.6749186358628 2400 500	paper	1	0	1	1	1	0	0	1	Alpine and subalpine calcareous grassland of the Balkans and Apennines, Alpine and subalpine ericoid heath, Arctic-alpine calcareous grassland, Atlantic and Baltic soft sea cliff, Central Mediterranean mountain hedgehog-heath, Dry steppic submediterranean pasture of the Amphi-Adriatic region, Eastern garrigue, Heavy-metal dry grassland of the Balkans, Iberian oromediterranean basiphilous dry gras…	10	1	1	0	0	1	0	16	20	0.8	3.271460741
753	Anthyllis vulneraria	Anthyllis_vulneraria	Fabaceae	Rosids	https://doi.org/10.1007/s00035-022-00286-x	Sergey Rosbakh	2017	RU	Anthyllis vulneraria L. wild native 2017 Malaya Khatipara T6.4 Temperate alpine grasslands and shrublands Russia 43.4400544026776 41.6749186358628 2400 500	paper	1	0	1	1	1	0	0	1	Alpine and subalpine calcareous grassland of the Balkans and Apennines, Alpine and subalpine ericoid heath, Arctic-alpine calcareous grassland, Atlantic and Baltic soft sea cliff, Central Mediterranean mountain hedgehog-heath, Dry steppic submediterranean pasture of the Amphi-Adriatic region, Eastern garrigue, Heavy-metal dry grassland of the Balkans, Iberian oromediterranean basiphilous dry gras…	22	1	1	0	0	1	0	16	20	0.8	3.271460741
754	Anthyllis vulneraria	Anthyllis_vulneraria	Fabaceae	Rosids	https://doi.org/10.1111/1365-2745.13955	Sergey Rosbakh	2009	AT	Anthyllis vulneraria L. wild native 2009 H6 T6.4 Temperate alpine grasslands and shrublands Austria 47.33322 12.49375 1808 50	paper	1	0	1	1	1	0	0	1	Alpine and subalpine calcareous grassland of the Balkans and Apennines, Alpine and subalpine ericoid heath, Arctic-alpine calcareous grassland, Atlantic and Baltic soft sea cliff, Central Mediterranean mountain hedgehog-heath, Dry steppic submediterranean pasture of the Amphi-Adriatic region, Eastern garrigue, Heavy-metal dry grassland of the Balkans, Iberian oromediterranean basiphilous dry gras…	14	1	1	0	0	1	0	21	21	1	3.271460741
757	Anthyllis vulneraria	Anthyllis_vulneraria	Fabaceae	Rosids	https://doi.org/10.1111/1365-2745.13955	Sergey Rosbakh	2009	AT	Anthyllis vulneraria L. wild native 2009 H6 T6.4 Temperate alpine grasslands and shrublands Austria 47.33322 12.49375 1808 50	paper	1	0	1	1	1	0	0	1	Alpine and subalpine calcareous grassland of the Balkans and Apennines, Alpine and subalpine ericoid heath, Arctic-alpine calcareous grassland, Atlantic and Baltic soft sea cliff, Central Mediterranean mountain hedgehog-heath, Dry steppic submediterranean pasture of the Amphi-Adriatic region, Eastern garrigue, Heavy-metal dry grassland of the Balkans, Iberian oromediterranean basiphilous dry gras…	26	1	1	0	0	1	0	17	20	0.85	3.271460741
761	Anthyllis vulneraria	Anthyllis_vulneraria	Fabaceae	Rosids	https://doi.org/10.1007/s00035-022-00286-x	Sergey Rosbakh	2017	RU	Anthyllis vulneraria L. wild native 2017 Malaya Khatipara T6.4 Temperate alpine grasslands and shrublands Russia 43.4400544026776 41.6749186358628 2400 500	paper	1	0	1	1	1	0	0	1	Alpine and subalpine calcareous grassland of the Balkans and Apennines, Alpine and subalpine ericoid heath, Arctic-alpine calcareous grassland, Atlantic and Baltic soft sea cliff, Central Mediterranean mountain hedgehog-heath, Dry steppic submediterranean pasture of the Amphi-Adriatic region, Eastern garrigue, Heavy-metal dry grassland of the Balkans, Iberian oromediterranean basiphilous dry gras…	10	1	1	0	0	1	0	17	20	0.85	3.271460741
763	Anthyllis vulneraria	Anthyllis_vulneraria	Fabaceae	Rosids	https://doi.org/10.1111/1365-2745.13955	Sergey Rosbakh	2009	AT	Anthyllis vulneraria L. wild native 2009 H6 T6.4 Temperate alpine grasslands and shrublands Austria 47.33322 12.49375 1808 50	paper	1	0	1	1	1	0	0	1	Alpine and subalpine calcareous grassland of the Balkans and Apennines, Alpine and subalpine ericoid heath, Arctic-alpine calcareous grassland, Atlantic and Baltic soft sea cliff, Central Mediterranean mountain hedgehog-heath, Dry steppic submediterranean pasture of the Amphi-Adriatic region, Eastern garrigue, Heavy-metal dry grassland of the Balkans, Iberian oromediterranean basiphilous dry gras…	14	1	1	0	0	1	0	17	17	1	3.271460741
771	Anthyllis vulneraria	Anthyllis_vulneraria	Fabaceae	Rosids	https://doi.org/10.1111/1365-2745.13955	Sergey Rosbakh	2009	AT	Anthyllis vulneraria L. wild native 2009 H6 T6.4 Temperate alpine grasslands and shrublands Austria 47.33322 12.49375 1808 50	paper	1	0	1	1	1	0	0	1	Alpine and subalpine calcareous grassland of the Balkans and Apennines, Alpine and subalpine ericoid heath, Arctic-alpine calcareous grassland, Atlantic and Baltic soft sea cliff, Central Mediterranean mountain hedgehog-heath, Dry steppic submediterranean pasture of the Amphi-Adriatic region, Eastern garrigue, Heavy-metal dry grassland of the Balkans, Iberian oromediterranean basiphilous dry gras…	18	1	1	0	0	1	0	18	18	1	3.271460741
772	Anthyllis vulneraria	Anthyllis_vulneraria	Fabaceae	Rosids	https://doi.org/10.1111/1365-2745.13955	Sergey Rosbakh	2009	AT	Anthyllis vulneraria L. wild native 2009 H6 T6.4 Temperate alpine grasslands and shrublands Austria 47.33322 12.49375 1808 50	paper	1	0	1	1	1	0	0	1	Alpine and subalpine calcareous grassland of the Balkans and Apennines, Alpine and subalpine ericoid heath, Arctic-alpine calcareous grassland, Atlantic and Baltic soft sea cliff, Central Mediterranean mountain hedgehog-heath, Dry steppic submediterranean pasture of the Amphi-Adriatic region, Eastern garrigue, Heavy-metal dry grassland of the Balkans, Iberian oromediterranean basiphilous dry gras…	6	1	1	0	0	1	0	20	20	1	3.271460741
779	Anthyllis vulneraria	Anthyllis_vulneraria	Fabaceae	Rosids	https://doi.org/10.1111/1365-2745.13955	Sergey Rosbakh	2009	AT	Anthyllis vulneraria L. wild native 2009 H6 T6.4 Temperate alpine grasslands and shrublands Austria 47.33322 12.49375 1808 50	paper	1	0	1	1	1	0	0	1	Alpine and subalpine calcareous grassland of the Balkans and Apennines, Alpine and subalpine ericoid heath, Arctic-alpine calcareous grassland, Atlantic and Baltic soft sea cliff, Central Mediterranean mountain hedgehog-heath, Dry steppic submediterranean pasture of the Amphi-Adriatic region, Eastern garrigue, Heavy-metal dry grassland of the Balkans, Iberian oromediterranean basiphilous dry gras…	6	1	1	0	0	1	0	18	18	1	3.271460741
781	Anthyllis vulneraria	Anthyllis_vulneraria	Fabaceae	Rosids	https://doi.org/10.1111/1365-2745.13955	Sergey Rosbakh	2009	AT	Anthyllis vulneraria L. wild native 2009 H6 T6.4 Temperate alpine grasslands and shrublands Austria 47.33322 12.49375 1808 50	paper	1	0	1	1	1	0	0	1	Alpine and subalpine calcareous grassland of the Balkans and Apennines, Alpine and subalpine ericoid heath, Arctic-alpine calcareous grassland, Atlantic and Baltic soft sea cliff, Central Mediterranean mountain hedgehog-heath, Dry steppic submediterranean pasture of the Amphi-Adriatic region, Eastern garrigue, Heavy-metal dry grassland of the Balkans, Iberian oromediterranean basiphilous dry gras…	26	1	1	0	0	1	0	20	20	1	3.271460741
782	Anthyllis vulneraria	Anthyllis_vulneraria	Fabaceae	Rosids	https://doi.org/10.1111/1365-2745.13955	Sergey Rosbakh	2009	AT	Anthyllis vulneraria L. wild native 2009 H6 T6.4 Temperate alpine grasslands and shrublands Austria 47.33322 12.49375 1808 50	paper	1	0	1	1	1	0	0	1	Alpine and subalpine calcareous grassland of the Balkans and Apennines, Alpine and subalpine ericoid heath, Arctic-alpine calcareous grassland, Atlantic and Baltic soft sea cliff, Central Mediterranean mountain hedgehog-heath, Dry steppic submediterranean pasture of the Amphi-Adriatic region, Eastern garrigue, Heavy-metal dry grassland of the Balkans, Iberian oromediterranean basiphilous dry gras…	18	1	1	0	0	1	0	16	16	1	3.271460741
786	Anthyllis vulneraria	Anthyllis_vulneraria	Fabaceae	Rosids	https://doi.org/10.1007/s00035-022-00286-x	Sergey Rosbakh	2017	RU	Anthyllis vulneraria L. wild native 2017 Malaya Khatipara T6.4 Temperate alpine grasslands and shrublands Russia 43.4400544026776 41.6749186358628 2400 500	paper	1	0	1	1	1	0	0	1	Alpine and subalpine calcareous grassland of the Balkans and Apennines, Alpine and subalpine ericoid heath, Arctic-alpine calcareous grassland, Atlantic and Baltic soft sea cliff, Central Mediterranean mountain hedgehog-heath, Dry steppic submediterranean pasture of the Amphi-Adriatic region, Eastern garrigue, Heavy-metal dry grassland of the Balkans, Iberian oromediterranean basiphilous dry gras…	6	1	1	0	0	1	0	15	20	0.75	3.271460741
787	Anthyllis vulneraria	Anthyllis_vulneraria	Fabaceae	Rosids	https://doi.org/10.1111/1365-2745.13955	Sergey Rosbakh	2009	AT	Anthyllis vulneraria L. wild native 2009 H6 T6.4 Temperate alpine grasslands and shrublands Austria 47.33322 12.49375 1808 50	paper	1	0	1	1	1	0	0	1	Alpine and subalpine calcareous grassland of the Balkans and Apennines, Alpine and subalpine ericoid heath, Arctic-alpine calcareous grassland, Atlantic and Baltic soft sea cliff, Central Mediterranean mountain hedgehog-heath, Dry steppic submediterranean pasture of the Amphi-Adriatic region, Eastern garrigue, Heavy-metal dry grassland of the Balkans, Iberian oromediterranean basiphilous dry gras…	22	1	1	0	0	1	0	19	20	0.95	3.271460741
788	Anthyllis vulneraria	Anthyllis_vulneraria	Fabaceae	Rosids	https://doi.org/10.1007/s00035-022-00286-x	Sergey Rosbakh	2017	RU	Anthyllis vulneraria L. wild native 2017 Malaya Khatipara T6.4 Temperate alpine grasslands and shrublands Russia 43.4400544026776 41.6749186358628 2400 500	paper	1	0	1	1	1	0	0	1	Alpine and subalpine calcareous grassland of the Balkans and Apennines, Alpine and subalpine ericoid heath, Arctic-alpine calcareous grassland, Atlantic and Baltic soft sea cliff, Central Mediterranean mountain hedgehog-heath, Dry steppic submediterranean pasture of the Amphi-Adriatic region, Eastern garrigue, Heavy-metal dry grassland of the Balkans, Iberian oromediterranean basiphilous dry gras…	14	1	1	0	0	1	0	16	20	0.8	3.271460741
794	Anthyllis vulneraria	Anthyllis_vulneraria	Fabaceae	Rosids	https://doi.org/10.1111/1365-2745.13955	Sergey Rosbakh	2009	AT	Anthyllis vulneraria L. wild native 2009 H6 T6.4 Temperate alpine grasslands and shrublands Austria 47.33322 12.49375 1808 50	paper	1	0	1	1	1	0	0	1	Alpine and subalpine calcareous grassland of the Balkans and Apennines, Alpine and subalpine ericoid heath, Arctic-alpine calcareous grassland, Atlantic and Baltic soft sea cliff, Central Mediterranean mountain hedgehog-heath, Dry steppic submediterranean pasture of the Amphi-Adriatic region, Eastern garrigue, Heavy-metal dry grassland of the Balkans, Iberian oromediterranean basiphilous dry gras…	22	1	1	0	0	1	0	20	20	1	3.271460741
798	Anthyllis vulneraria	Anthyllis_vulneraria	Fabaceae	Rosids	https://doi.org/10.1007/s00035-022-00286-x	Sergey Rosbakh	2017	RU	Anthyllis vulneraria L. wild native 2017 Malaya Khatipara T6.4 Temperate alpine grasslands and shrublands Russia 43.4400544026776 41.6749186358628 2400 500	paper	1	0	1	1	1	0	0	1	Alpine and subalpine calcareous grassland of the Balkans and Apennines, Alpine and subalpine ericoid heath, Arctic-alpine calcareous grassland, Atlantic and Baltic soft sea cliff, Central Mediterranean mountain hedgehog-heath, Dry steppic submediterranean pasture of the Amphi-Adriatic region, Eastern garrigue, Heavy-metal dry grassland of the Balkans, Iberian oromediterranean basiphilous dry gras…	14	1	1	0	0	1	0	18	20	0.9	3.271460741
801	Anthyllis vulneraria	Anthyllis_vulneraria	Fabaceae	Rosids	https://doi.org/10.1111/1365-2745.13955	Sergey Rosbakh	2009	AT	Anthyllis vulneraria L. wild native 2009 H6 T6.4 Temperate alpine grasslands and shrublands Austria 47.33322 12.49375 1808 50	paper	1	0	1	1	1	0	0	1	Alpine and subalpine calcareous grassland of the Balkans and Apennines, Alpine and subalpine ericoid heath, Arctic-alpine calcareous grassland, Atlantic and Baltic soft sea cliff, Central Mediterranean mountain hedgehog-heath, Dry steppic submediterranean pasture of the Amphi-Adriatic region, Eastern garrigue, Heavy-metal dry grassland of the Balkans, Iberian oromediterranean basiphilous dry gras…	26	1	1	0	0	1	0	18	20	0.9	3.271460741
802	Anthyllis vulneraria	Anthyllis_vulneraria	Fabaceae	Rosids	https://doi.org/10.1111/1365-2745.13955	Sergey Rosbakh	2009	AT	Anthyllis vulneraria L. wild native 2009 H6 T6.4 Temperate alpine grasslands and shrublands Austria 47.33322 12.49375 1808 50	paper	1	0	1	1	1	0	0	1	Alpine and subalpine calcareous grassland of the Balkans and Apennines, Alpine and subalpine ericoid heath, Arctic-alpine calcareous grassland, Atlantic and Baltic soft sea cliff, Central Mediterranean mountain hedgehog-heath, Dry steppic submediterranean pasture of the Amphi-Adriatic region, Eastern garrigue, Heavy-metal dry grassland of the Balkans, Iberian oromediterranean basiphilous dry gras…	14	1	1	0	0	1	0	20	20	1	3.271460741
804	Anthyllis vulneraria	Anthyllis_vulneraria	Fabaceae	Rosids	https://doi.org/10.1007/s00035-022-00286-x	Sergey Rosbakh	2017	RU	Anthyllis vulneraria L. wild native 2017 Malaya Khatipara T6.4 Temperate alpine grasslands and shrublands Russia 43.4400544026776 41.6749186358628 2400 500	paper	1	0	1	1	1	0	0	1	Alpine and subalpine calcareous grassland of the Balkans and Apennines, Alpine and subalpine ericoid heath, Arctic-alpine calcareous grassland, Atlantic and Baltic soft sea cliff, Central Mediterranean mountain hedgehog-heath, Dry steppic submediterranean pasture of the Amphi-Adriatic region, Eastern garrigue, Heavy-metal dry grassland of the Balkans, Iberian oromediterranean basiphilous dry gras…	18	1	1	0	0	1	0	16	20	0.8	3.271460741
805	Anthyllis vulneraria	Anthyllis_vulneraria	Fabaceae	Rosids	https://doi.org/10.1111/1365-2745.13955	Sergey Rosbakh	2009	AT	Anthyllis vulneraria L. wild native 2009 H6 T6.4 Temperate alpine grasslands and shrublands Austria 47.33322 12.49375 1808 50	paper	1	0	1	1	1	0	0	1	Alpine and subalpine calcareous grassland of the Balkans and Apennines, Alpine and subalpine ericoid heath, Arctic-alpine calcareous grassland, Atlantic and Baltic soft sea cliff, Central Mediterranean mountain hedgehog-heath, Dry steppic submediterranean pasture of the Amphi-Adriatic region, Eastern garrigue, Heavy-metal dry grassland of the Balkans, Iberian oromediterranean basiphilous dry gras…	6	1	1	0	0	1	0	19	19	1	3.271460741
809	Anthyllis vulneraria	Anthyllis_vulneraria	Fabaceae	Rosids	https://doi.org/10.1007/s00035-022-00286-x	Sergey Rosbakh	2017	RU	Anthyllis vulneraria L. wild native 2017 Malaya Khatipara T6.4 Temperate alpine grasslands and shrublands Russia 43.4400544026776 41.6749186358628 2400 500	paper	1	0	1	1	1	0	0	1	Alpine and subalpine calcareous grassland of the Balkans and Apennines, Alpine and subalpine ericoid heath, Arctic-alpine calcareous grassland, Atlantic and Baltic soft sea cliff, Central Mediterranean mountain hedgehog-heath, Dry steppic submediterranean pasture of the Amphi-Adriatic region, Eastern garrigue, Heavy-metal dry grassland of the Balkans, Iberian oromediterranean basiphilous dry gras…	6	1	1	0	0	1	0	16	20	0.8	3.271460741
816	Anthyllis vulneraria	Anthyllis_vulneraria	Fabaceae	Rosids	https://doi.org/10.1007/s00035-022-00286-x	Sergey Rosbakh	2017	RU	Anthyllis vulneraria L. wild native 2017 Malaya Khatipara T6.4 Temperate alpine grasslands and shrublands Russia 43.4400544026776 41.6749186358628 2400 500	paper	1	0	1	1	1	0	0	1	Alpine and subalpine calcareous grassland of the Balkans and Apennines, Alpine and subalpine ericoid heath, Arctic-alpine calcareous grassland, Atlantic and Baltic soft sea cliff, Central Mediterranean mountain hedgehog-heath, Dry steppic submediterranean pasture of the Amphi-Adriatic region, Eastern garrigue, Heavy-metal dry grassland of the Balkans, Iberian oromediterranean basiphilous dry gras…	10	1	1	0	0	1	0	18	20	0.9	3.271460741
817	Anthyllis vulneraria	Anthyllis_vulneraria	Fabaceae	Rosids	https://doi.org/10.1111/1365-2745.13955	Sergey Rosbakh	2009	AT	Anthyllis vulneraria L. wild native 2009 H6 T6.4 Temperate alpine grasslands and shrublands Austria 47.33322 12.49375 1808 50	paper	1	0	1	1	1	0	0	1	Alpine and subalpine calcareous grassland of the Balkans and Apennines, Alpine and subalpine ericoid heath, Arctic-alpine calcareous grassland, Atlantic and Baltic soft sea cliff, Central Mediterranean mountain hedgehog-heath, Dry steppic submediterranean pasture of the Amphi-Adriatic region, Eastern garrigue, Heavy-metal dry grassland of the Balkans, Iberian oromediterranean basiphilous dry gras…	10	1	1	0	0	1	0	18	18	1	3.271460741
819	Anthyllis vulneraria	Anthyllis_vulneraria	Fabaceae	Rosids	https://doi.org/10.1007/s00035-022-00286-x	Sergey Rosbakh	2017	RU	Anthyllis vulneraria L. wild native 2017 Malaya Khatipara T6.4 Temperate alpine grasslands and shrublands Russia 43.4400544026776 41.6749186358628 2400 500	paper	1	0	1	1	1	0	0	1	Alpine and subalpine calcareous grassland of the Balkans and Apennines, Alpine and subalpine ericoid heath, Arctic-alpine calcareous grassland, Atlantic and Baltic soft sea cliff, Central Mediterranean mountain hedgehog-heath, Dry steppic submediterranean pasture of the Amphi-Adriatic region, Eastern garrigue, Heavy-metal dry grassland of the Balkans, Iberian oromediterranean basiphilous dry gras…	18	1	1	0	0	1	0	18	20	0.9	3.271460741
823	Anthyllis vulneraria	Anthyllis_vulneraria	Fabaceae	Rosids	https://doi.org/10.1007/s00035-022-00286-x	Sergey Rosbakh	2017	RU	Anthyllis vulneraria L. wild native 2017 Malaya Khatipara T6.4 Temperate alpine grasslands and shrublands Russia 43.4400544026776 41.6749186358628 2400 500	paper	1	0	1	1	1	0	0	1	Alpine and subalpine calcareous grassland of the Balkans and Apennines, Alpine and subalpine ericoid heath, Arctic-alpine calcareous grassland, Atlantic and Baltic soft sea cliff, Central Mediterranean mountain hedgehog-heath, Dry steppic submediterranean pasture of the Amphi-Adriatic region, Eastern garrigue, Heavy-metal dry grassland of the Balkans, Iberian oromediterranean basiphilous dry gras…	14	1	1	0	0	1	0	14	20	0.7	3.271460741
828	Anthyllis vulneraria	Anthyllis_vulneraria	Fabaceae	Rosids	https://doi.org/10.1007/s00035-022-00286-x	Sergey Rosbakh	2017	RU	Anthyllis vulneraria L. wild native 2017 Malaya Khatipara T6.4 Temperate alpine grasslands and shrublands Russia 43.4400544026776 41.6749186358628 2400 500	paper	1	0	1	1	1	0	0	1	Alpine and subalpine calcareous grassland of the Balkans and Apennines, Alpine and subalpine ericoid heath, Arctic-alpine calcareous grassland, Atlantic and Baltic soft sea cliff, Central Mediterranean mountain hedgehog-heath, Dry steppic submediterranean pasture of the Amphi-Adriatic region, Eastern garrigue, Heavy-metal dry grassland of the Balkans, Iberian oromediterranean basiphilous dry gras…	22	1	1	0	0	1	0	18	20	0.9	3.271460741
829	Anthyllis vulneraria	Anthyllis_vulneraria	Fabaceae	Rosids	https://doi.org/10.1111/1365-2745.13955	Sergey Rosbakh	2009	AT	Anthyllis vulneraria L. wild native 2009 H6 T6.4 Temperate alpine grasslands and shrublands Austria 47.33322 12.49375 1808 50	paper	1	0	1	1	1	0	0	1	Alpine and subalpine calcareous grassland of the Balkans and Apennines, Alpine and subalpine ericoid heath, Arctic-alpine calcareous grassland, Atlantic and Baltic soft sea cliff, Central Mediterranean mountain hedgehog-heath, Dry steppic submediterranean pasture of the Amphi-Adriatic region, Eastern garrigue, Heavy-metal dry grassland of the Balkans, Iberian oromediterranean basiphilous dry gras…	18	1	1	0	0	1	0	20	20	1	3.271460741
832	Anthyllis vulneraria	Anthyllis_vulneraria	Fabaceae	Rosids	https://doi.org/10.1111/1365-2745.13955	Sergey Rosbakh	2009	AT	Anthyllis vulneraria L. wild native 2009 H6 T6.4 Temperate alpine grasslands and shrublands Austria 47.33322 12.49375 1808 50	paper	1	0	1	1	1	0	0	1	Alpine and subalpine calcareous grassland of the Balkans and Apennines, Alpine and subalpine ericoid heath, Arctic-alpine calcareous grassland, Atlantic and Baltic soft sea cliff, Central Mediterranean mountain hedgehog-heath, Dry steppic submediterranean pasture of the Amphi-Adriatic region, Eastern garrigue, Heavy-metal dry grassland of the Balkans, Iberian oromediterranean basiphilous dry gras…	18	1	1	0	0	1	0	19	19	1	3.271460741
842	Arabis alpina	Arabis_alpina	Brassicaceae	Rosids	10.1111/nph.17086	Fern�ndez-Pascual, Eduardo	NA	IT	Arabis alpina Wild NA Italy 134 NA NA temperate alpine Italy NA NA 2305 NA	agar	0	1	0	1	1	0	0	0	Madeiran oromediterranean siliceous dry grassland, Mediterranean montane Cedrus forest, Snow-bed vegetation	20	0	1	0	0	0	0	11	44	0.25	0.243333333
843	Arabis alpina	Arabis_alpina	Brassicaceae	Rosids	10.1111/nph.17086	Fern�ndez-Pascual, Eduardo	NA	IT	Arabis alpina Wild NA Italy 134 NA NA temperate alpine Italy NA NA 2305 NA	agar	0	1	0	1	1	0	0	0	Madeiran oromediterranean siliceous dry grassland, Mediterranean montane Cedrus forest, Snow-bed vegetation	10	0	1	0	0	0	0	1	42	0.023809524	0.243333333
844	Arabis alpina	Arabis_alpina	Brassicaceae	Rosids	10.1093/aob/mcac037	Carta,Angelino	NA	GR	Arabis alpina L. subsp. brevifolia (DC.) Greuter & Burdet wild native NA B_GR-2680798 NA Greece NA NA NA NA	agar	0	1	0	1	1	0	0	0	Madeiran oromediterranean siliceous dry grassland, Mediterranean montane Cedrus forest, Snow-bed vegetation	22	0	1	0	0	0	0	0	20	0	0.243333333
845	Arabis alpina	Arabis_alpina	Brassicaceae	Rosids	10.1093/aob/mcac037	Carta,Angelino	NA	GR	Arabis alpina L. subsp. brevifolia (DC.) Greuter & Burdet wild native NA B_GR-2680798 NA Greece NA NA NA NA	agar	0	1	0	1	1	0	0	0	Madeiran oromediterranean siliceous dry grassland, Mediterranean montane Cedrus forest, Snow-bed vegetation	22	0	1	0	0	0	0	10	20	0.5	0.243333333
846	Arabis alpina	Arabis_alpina	Brassicaceae	Rosids	10.1093/aob/mcac037	Carta,Angelino	NA	GR	Arabis alpina L. subsp. brevifolia (DC.) Greuter & Burdet wild native NA B_GR-2680798 NA Greece NA NA NA NA	agar	0	1	0	1	1	0	0	0	Madeiran oromediterranean siliceous dry grassland, Mediterranean montane Cedrus forest, Snow-bed vegetation	22	0	1	0	0	0	0	16	20	0.8	0.243333333
847	Arbutus andrachne	Arbutus_andrachne	Ericaceae	Asterids	10.21273/hortsci.48.3.347	Cruz-Tejada Diana M	2011	GR	Arbutus andrachne NA 2011 Mount Parnitha NA GR 38.13333333 23.78333333 300-400 10000	agar	1	0	0	1	0	0	0	0	Mediterranean Cupressaceae forest	20	0	1	1	0	0	0	96	125	0.768	83.36666667
848	Arbutus andrachne	Arbutus_andrachne	Ericaceae	Asterids	10.21273/hortsci.48.3.347	Cruz-Tejada Diana M	2008	GR	Arbutus andrachne NA 2008 Mount Parnitha NA GR 38.13333333 23.78333333 300-400 10000	agar	1	0	0	1	0	0	0	0	Mediterranean Cupressaceae forest	10	0	1	0	0	0	0	109	125	0.872	83.36666667
849	Arbutus andrachne	Arbutus_andrachne	Ericaceae	Asterids	10.21273/hortsci.48.3.347	Cruz-Tejada Diana M	2008	GR	Arbutus andrachne NA 2008 Mount Parnitha NA GR 38.13333333 23.78333333 300-400 10000	agar	1	0	0	1	0	0	0	0	Mediterranean Cupressaceae forest	20	0	1	1	0	0	0	2	125	0.016	83.36666667
850	Arbutus andrachne	Arbutus_andrachne	Ericaceae	Asterids	10.21273/hortsci.48.3.347	Cruz-Tejada Diana M	2008	GR	Arbutus andrachne NA 2008 Mount Parnitha NA GR 38.13333333 23.78333333 300-400 10000	agar	1	0	0	1	0	0	0	0	Mediterranean Cupressaceae forest	10	0	1	0	0	0	0	103	125	0.824	83.36666667
851	Arbutus andrachne	Arbutus_andrachne	Ericaceae	Asterids	10.21273/hortsci.48.3.347	Cruz-Tejada Diana M	2008	GR	Arbutus andrachne NA 2008 Mount Parnitha NA GR 38.13333333 23.78333333 300-400 10000	agar	1	0	0	1	0	0	0	0	Mediterranean Cupressaceae forest	15	0	1	1	0	0	0	120	125	0.96	83.36666667
852	Arbutus andrachne	Arbutus_andrachne	Ericaceae	Asterids	10.21273/hortsci.48.3.347	Cruz-Tejada Diana M	2010	GR	Arbutus andrachne NA 2010 Mount Parnitha NA GR 38.13333333 23.78333333 300-400 10000	agar	1	0	0	1	0	0	0	0	Mediterranean Cupressaceae forest	15	0	1	1	0	0	0	112	125	0.896	83.36666667
853	Arbutus andrachne	Arbutus_andrachne	Ericaceae	Asterids	10.21273/hortsci.48.3.347	Cruz-Tejada Diana M	2008	GR	Arbutus andrachne NA 2008 Mount Parnitha NA GR 38.13333333 23.78333333 300-400 10000	agar	1	0	0	1	0	0	0	0	Mediterranean Cupressaceae forest	25	0	1	0	0	0	0	4	125	0.032	83.36666667
854	Arbutus andrachne	Arbutus_andrachne	Ericaceae	Asterids	10.21273/hortsci.48.3.347	Cruz-Tejada Diana M	2008	GR	Arbutus andrachne NA 2008 Mount Parnitha NA GR 38.13333333 23.78333333 300-400 10000	agar	1	0	0	1	0	0	0	0	Mediterranean Cupressaceae forest	15	0	1	0	0	0	0	116	125	0.928	83.36666667
855	Arbutus andrachne	Arbutus_andrachne	Ericaceae	Asterids	10.21273/hortsci.48.3.347	Cruz-Tejada Diana M	2008	GR	Arbutus andrachne NA 2008 Mount Parnitha NA GR 38.13333333 23.78333333 300-400 10000	agar	1	0	0	1	0	0	0	0	Mediterranean Cupressaceae forest	15	0	1	1	0	0	0	84	125	0.672	83.36666667
856	Arbutus andrachne	Arbutus_andrachne	Ericaceae	Asterids	10.21273/hortsci.48.3.347	Cruz-Tejada Diana M	2008	GR	Arbutus andrachne NA 2008 Mount Parnitha NA GR 38.13333333 23.78333333 300-400 10000	agar	1	0	0	1	0	0	0	0	Mediterranean Cupressaceae forest	25	0	1	0	0	0	0	2	125	0.016	83.36666667
857	Arbutus andrachne	Arbutus_andrachne	Ericaceae	Asterids	10.21273/hortsci.48.3.347	Cruz-Tejada Diana M	2008	GR	Arbutus andrachne NA 2008 Mount Parnitha NA GR 38.13333333 23.78333333 300-400 10000	agar	1	0	0	1	0	0	0	0	Mediterranean Cupressaceae forest	20	0	1	1	0	0	0	0	125	0	83.36666667
858	Arbutus andrachne	Arbutus_andrachne	Ericaceae	Asterids	10.21273/hortsci.48.3.347	Cruz-Tejada Diana M	2008	GR	Arbutus andrachne NA 2008 Mount Parnitha NA GR 38.13333333 23.78333333 300-400 10000	agar	1	0	0	1	0	0	0	0	Mediterranean Cupressaceae forest	20	0	1	1	0	0	0	113	125	0.904	83.36666667
859	Arbutus andrachne	Arbutus_andrachne	Ericaceae	Asterids	10.21273/hortsci.48.3.347	Cruz-Tejada Diana M	2008	GR	Arbutus andrachne NA 2008 Mount Parnitha NA GR 38.13333333 23.78333333 300-400 10000	agar	1	0	0	1	0	0	0	0	Mediterranean Cupressaceae forest	10	0	1	1	0	0	0	94	125	0.752	83.36666667
860	Arbutus andrachne	Arbutus_andrachne	Ericaceae	Asterids	10.21273/hortsci.48.3.347	Cruz-Tejada Diana M	2008	GR	Arbutus andrachne NA 2008 Mount Parnitha NA GR 38.13333333 23.78333333 300-400 10000	agar	1	0	0	1	0	0	0	0	Mediterranean Cupressaceae forest	15	0	1	0	0	0	0	106	125	0.848	83.36666667
861	Arbutus andrachne	Arbutus_andrachne	Ericaceae	Asterids	10.21273/hortsci.48.3.347	Cruz-Tejada Diana M	2008	GR	Arbutus andrachne NA 2008 Mount Parnitha NA GR 38.13333333 23.78333333 300-400 10000	agar	1	0	0	1	0	0	0	0	Mediterranean Cupressaceae forest	25	0	1	1	0	0	0	0	125	0	83.36666667
862	Arbutus andrachne	Arbutus_andrachne	Ericaceae	Asterids	10.21273/hortsci.48.3.347	Cruz-Tejada Diana M	2008	GR	Arbutus andrachne NA 2008 Mount Parnitha NA GR 38.13333333 23.78333333 300-400 10000	agar	1	0	0	1	0	0	0	0	Mediterranean Cupressaceae forest	10	0	1	1	0	0	0	74	125	0.592	83.36666667
[truncated: 10,693 more rows]
